# Supplementary material for: Synthesis and structure of (E)-3,4,5-trihy­droxy-N′-(3,4,5-tri­meth­oxy­benzyl­idene)benzohydrazide monohydrate
Source: Acta Crystallogr E Crystallogr Commun. 2025 May 13;81(Pt 6):497–500. doi: 10.1107/S2056989025004001 (PMC12142420; doi:10.1107/S2056989025004001)
Supplement: Supplementary file 2 [file e-81-00497-Isup2.hkl]

data_I
_computing_structure_refinement   'olex2.refine 1.5-alpha (Bourhis et al.,
 2015)'
_shelx_refln_list_code            4
loop_
  _space_group_symop_id
  _space_group_symop_operation_xyz
  1  x,y,z
  2  -x,y+1/2,-z+1/2
  3  -x,-y,-z
  4  x,-y-1/2,z-1/2

_space_group_crystal_system       monoclinic
_space_group_IT_number            14
_space_group_name_H-M_alt         'P 1 21/c 1'
_space_group_name_Hall            '-P 2ybc'
_symmetry_space_group_name_H-M    'P 1 21/c 1'
_symmetry_space_group_name_Hall   '-P 2ybc'
_symmetry_Int_Tables_number       14
_cell_length_a                    11.5409(7)
_cell_length_b                    10.9018(6)
_cell_length_c                    14.3799(8)
_cell_angle_alpha                 90
_cell_angle_beta                  103.427(2)
_cell_angle_gamma                 90
_cell_volume                      1759.78(17)
loop_
  _refln_index_h
  _refln_index_k
  _refln_index_l
  _refln_F_squared_calc
  _refln_F_squared_meas
  _refln_F_squared_sigma
  _refln_F_squared_weight
  _refln_observed_status
-18 0 2 38.759 29.605 8.784 19.281 o
-18 0 4 161.778 145.750 14.814 6.331 o
-18 0 6 13.903 12.976 8.340 22.972 o
-18 0 8 22.120 8.519 9.281 18.504 o
-18 1 1 22.737 42.495 13.763 8.527 o
-18 1 2 32.333 31.797 5.136 47.257 o
-18 1 3 7.189 5.886 3.858 100.296 o
-18 1 4 6.075 5.179 7.012 33.208 o
-18 1 5 50.950 47.969 6.876 27.281 o
-18 1 6 28.369 23.909 4.927 52.624 o
-18 1 7 61.364 55.643 5.766 33.315 o
-18 1 8 5.241 1.816 3.547 122.622 o
-18 1 9 114.774 102.735 7.688 18.337 o
-18 2 2 5.170 -1.131 9.911 17.011 o
-18 2 3 1.488 1.625 3.654 122.385 o
-18 2 4 0.293 -3.720 3.720 121.478 o
-18 2 5 15.880 24.064 4.826 58.872 o
-18 2 6 61.283 76.380 7.127 24.026 o
-18 2 7 3.192 5.655 4.684 73.078 o
-18 2 8 78.600 90.980 7.861 19.583 o
-18 3 3 30.229 29.965 8.668 20.122 o
-18 3 4 0.504 11.258 4.731 71.651 o
-18 3 5 6.355 14.121 4.440 75.727 o
-18 3 6 18.456 14.088 4.536 66.219 o
-18 3 7 48.232 41.559 9.803 15.411 o
-17 0 2 2.866 7.001 6.566 38.068 o
-17 0 4 0.000 -0.491 4.957 68.680 o
-17 0 6 6.965 1.500 5.311 56.845 o
-17 0 8 130.657 127.097 9.748 12.620 o
-17 0 10 40.632 28.916 5.921 36.898 o
-17 0 12 0.068 3.093 5.296 59.519 o
-17 1 1 0.769 1.785 2.689 223.627 o
-17 1 2 0.255 5.756 2.840 194.808 o
-17 1 3 0.207 -2.710 2.710 228.675 o
-17 1 4 84.144 83.790 6.695 24.245 o
-17 1 5 19.300 24.534 7.133 29.626 o
-17 1 6 7.077 9.456 4.380 78.686 o
-17 1 7 3.587 -3.194 3.194 155.024 o
-17 1 8 8.917 2.225 4.277 83.495 o
-17 1 9 8.137 15.650 3.926 91.311 o
-17 1 10 87.941 79.166 6.098 27.100 o
-17 1 11 27.634 23.534 4.544 59.723 o
-17 1 12 21.607 13.575 4.270 71.200 o
-17 1 13 15.300 18.625 8.707 20.953 o
-17 2 1 0.312 8.557 4.030 98.567 o
-17 2 2 39.799 31.169 4.666 51.919 o
-17 2 3 0.531 9.838 3.721 113.370 o
-17 2 4 42.601 45.846 4.912 45.789 o
-17 2 5 10.111 11.341 4.294 78.614 o
-17 2 6 13.311 12.257 4.919 60.415 o
-17 2 7 62.454 77.656 7.250 23.318 o
-17 2 8 25.850 18.946 4.375 65.003 o
-17 2 9 0.026 -3.585 3.604 129.874 o
-17 2 10 38.760 34.033 4.548 53.580 o
-17 2 11 112.655 110.782 10.988 10.955 o
-17 2 12 6.212 11.623 7.005 32.850 o
-17 3 1 30.023 46.957 6.906 29.069 o
-17 3 2 15.476 16.403 4.073 79.813 o
-17 3 3 18.296 10.111 3.738 91.392 o
-17 3 4 37.757 26.347 4.667 53.328 o
-17 3 5 12.631 17.119 4.339 73.691 o
-17 3 6 11.568 9.030 3.832 94.954 o
-17 3 7 155.660 131.356 15.018 6.253 o
-17 3 8 19.992 18.900 4.500 65.088 o
-17 3 9 0.890 -2.729 4.000 104.358 o
-17 3 10 104.075 106.852 8.054 17.573 o
-17 3 11 16.214 14.288 4.294 73.594 o
-17 3 12 5.517 1.683 4.229 88.327 o
-17 4 1 8.233 9.894 4.205 83.485 o
-17 4 2 20.062 1.214 3.870 89.047 o
-17 4 3 4.321 -3.734 3.734 114.259 o
-17 4 4 39.601 48.360 6.060 34.366 o
-17 4 5 85.110 92.472 7.713 19.773 o
-17 4 6 140.813 137.366 8.526 14.729 o
-17 4 7 30.981 25.413 6.187 36.121 o
-17 4 8 144.148 142.472 10.070 11.678 o
-17 4 9 1.373 -0.020 4.285 90.609 o
-17 4 10 81.125 71.503 9.872 14.018 o
-17 4 11 0.554 1.621 4.070 100.314 o
-17 5 1 43.442 45.183 5.578 38.405 o
-17 5 2 1.567 5.411 3.934 103.567 o
-17 5 3 8.571 24.141 6.693 34.607 o
-17 5 4 3.178 4.629 4.801 70.039 o
-17 5 5 230.073 220.741 10.898 8.949 o
-17 5 6 69.733 61.699 6.055 29.954 o
-17 5 7 246.575 242.090 18.080 4.191 o
-17 5 8 142.133 142.227 12.195 8.819 o
-17 5 9 6.361 9.079 4.725 69.106 o
-17 5 10 36.065 38.361 6.624 30.916 o
-17 6 2 24.242 14.120 6.098 39.051 o
-17 6 3 6.516 -0.076 3.743 110.602 o
-17 6 4 85.664 77.728 7.000 22.968 o
-17 6 5 0.066 5.702 5.605 52.792 o
-17 6 6 40.899 35.390 5.850 37.016 o
-17 6 7 12.381 13.274 4.857 61.930 o
-17 6 8 7.895 5.445 6.243 41.149 o
-16 0 2 228.279 207.716 11.591 8.340 o
-16 0 4 6.612 12.386 5.355 54.203 o
-16 0 6 28.741 30.582 6.099 36.916 o
-16 0 8 100.688 76.915 9.213 15.027 o
-16 0 10 73.609 55.676 6.697 26.086 o
-16 0 12 183.029 199.449 13.452 7.083 o
-16 0 14 0.344 12.812 5.880 47.055 o
-16 1 1 53.842 48.607 4.718 45.025 o
-16 1 2 53.353 50.667 5.026 41.578 o
-16 1 3 155.615 164.769 8.751 13.563 o
-16 1 4 2.632 -2.349 2.349 280.349 o
-16 1 5 8.754 7.512 3.078 142.084 o
-16 1 6 29.852 19.629 3.847 75.130 o
-16 1 7 7.482 12.353 3.924 93.661 o
-16 1 8 12.114 11.720 3.598 102.899 o
-16 1 9 1.485 -2.133 3.802 114.540 o
-16 1 10 0.538 2.541 2.659 227.523 o
-16 1 11 51.083 47.007 6.175 32.054 o
-16 1 12 7.205 3.957 3.432 124.659 o
-16 1 13 1.848 0.463 4.000 102.906 o
-16 1 14 0.094 8.648 4.194 91.549 o
-16 1 15 2.457 -1.231 5.006 66.098 o
-16 2 1 3.960 2.572 3.272 144.084 o
-16 2 2 105.166 105.934 7.455 19.426 o
-16 2 3 44.320 42.133 5.159 42.921 o
-16 2 4 2.607 5.812 3.451 130.140 o
-16 2 5 91.201 78.008 6.831 23.348 o
-16 2 6 34.569 32.880 4.882 50.053 o
-16 2 7 2.457 5.770 2.873 181.850 o
-16 2 8 0.153 -2.125 2.516 265.480 o
-16 2 9 20.281 29.052 4.953 54.007 o
-16 2 10 30.680 24.879 5.132 48.675 o
-16 2 11 100.769 99.207 7.199 20.699 o
-16 2 12 32.422 16.655 6.919 30.273 o
-16 2 13 0.255 1.547 4.283 91.018 o
-16 2 14 4.086 -0.319 5.070 63.732 o
-16 2 15 33.122 37.739 7.169 27.459 o
-16 3 1 216.166 208.186 9.658 10.634 o
-16 3 2 0.595 -2.779 4.455 84.569 o
-16 3 3 14.494 6.425 4.148 81.893 o
-16 3 4 2.931 -0.340 3.573 126.659 o
-16 3 5 4.208 10.924 3.583 114.876 o
-16 3 6 20.867 20.924 4.153 72.455 o
-16 3 7 1.995 2.249 3.310 146.094 o
-16 3 8 295.969 302.965 12.665 6.643 o
-16 3 9 19.544 18.586 4.957 56.013 o
-16 3 10 55.730 54.563 6.787 27.112 o
-16 3 11 0.050 -0.876 3.341 151.095 o
-16 3 12 85.149 87.131 7.774 19.680 o
-16 3 13 37.288 32.788 5.966 36.694 o
-16 3 14 26.930 23.106 5.494 44.863 o
-16 4 1 0.685 -0.359 3.818 114.743 o
-16 4 2 2.908 0.082 2.877 190.855 o
-16 4 3 11.713 11.419 3.397 113.334 o
-16 4 4 25.524 26.781 4.287 65.164 o
-16 4 5 1.788 2.003 3.473 133.973 o
-16 4 6 197.196 199.011 9.459 11.266 o
-16 4 7 7.354 7.255 4.100 89.191 o
-16 4 8 96.941 85.034 7.057 21.833 o
-16 4 9 104.156 94.652 7.661 19.041 o
-16 4 10 39.487 20.465 6.702 30.943 o
-16 4 11 14.672 13.424 4.180 78.189 o
-16 4 12 2.660 1.473 3.573 125.801 o
-16 4 13 13.847 7.129 4.588 69.165 o
-16 4 14 52.934 46.017 6.741 28.027 o
-16 5 1 15.146 12.604 4.199 77.552 o
-16 5 2 14.149 12.798 3.769 92.946 o
-16 5 3 31.334 27.745 5.189 47.317 o
-16 5 4 84.403 79.281 7.850 19.622 o
-16 5 5 64.344 64.889 6.098 30.078 o
-16 5 6 30.687 27.346 4.837 52.780 o
-16 5 7 2.000 -2.384 4.325 88.430 o
-16 5 8 112.772 117.763 8.674 15.441 o
-16 5 9 27.423 29.471 4.994 51.001 o
-16 5 10 0.429 -4.372 4.372 87.928 o
-16 5 11 2.389 -0.182 4.048 100.191 o
-16 5 12 2.411 0.349 3.986 103.010 o
-16 5 13 43.773 36.453 7.302 25.825 o
-16 6 1 54.519 48.842 5.138 40.401 o
-16 6 2 1.168 2.010 3.412 139.995 o
-16 6 3 0.004 0.740 3.384 146.461 o
-16 6 4 418.224 415.181 12.748 5.665 o
-16 6 5 72.765 76.101 7.538 21.485 o
-16 6 6 19.178 15.752 4.573 64.598 o
-16 6 7 15.368 12.288 4.228 76.659 o
-16 6 8 185.463 181.305 9.712 11.232 o
-16 6 9 67.595 54.561 6.116 30.169 o
-16 6 10 2.098 4.813 4.679 74.159 o
-16 6 11 12.723 12.788 6.010 42.412 o
-16 6 12 8.860 8.309 3.897 95.432 o
-16 7 1 5.349 0.981 3.817 107.585 o
-16 7 2 36.868 33.138 4.866 49.594 o
-16 7 3 18.334 8.114 3.866 87.651 o
-16 7 4 19.365 15.707 3.901 82.468 o
-16 7 5 52.659 39.650 5.899 34.516 o
-16 7 6 54.114 49.033 7.223 25.007 o
-16 7 7 278.475 288.130 11.761 7.456 o
-16 7 8 473.720 508.374 15.363 4.258 o
-16 7 9 85.034 78.831 7.439 21.149 o
-16 7 10 2.734 -1.263 4.879 69.364 o
-16 8 1 20.064 -5.923 7.661 26.983 o
-16 8 2 3.485 5.275 3.682 114.573 o
-16 8 3 22.218 28.916 4.657 58.660 o
-16 8 4 0.693 5.295 4.014 100.771 o
-16 8 5 7.988 10.704 3.755 101.276 o
-16 8 6 45.283 47.956 5.484 38.761 o
-16 8 7 173.710 160.757 11.525 9.168 o
-16 8 8 12.318 31.341 7.302 28.747 o
-15 0 2 92.066 82.506 6.992 22.460 o
-15 0 4 0.149 0.823 4.050 102.245 o
-15 0 6 116.312 129.040 10.198 12.060 o
-15 0 8 178.542 182.221 11.726 8.788 o
-15 0 10 6.116 0.785 3.758 109.824 o
-15 0 12 29.761 43.391 7.497 25.505 o
-15 0 14 80.744 94.657 10.762 11.969 o
-15 0 16 231.829 241.672 19.487 3.732 o
-15 1 1 0.999 -1.538 2.280 313.122 o
-15 1 2 0.113 -2.199 2.199 347.651 o
-15 1 3 103.773 107.857 5.334 28.285 o
-15 1 4 31.907 27.988 4.492 58.069 o
-15 1 5 1.530 6.161 3.405 135.264 o
-15 1 6 9.121 5.215 3.898 96.718 o
-15 1 7 6.371 9.865 3.205 135.633 o
-15 1 8 18.325 16.880 3.346 103.199 o
-15 1 9 38.702 38.327 4.383 55.457 o
-15 1 10 103.232 90.270 6.581 23.238 o
-15 1 11 23.877 24.408 4.057 72.048 o
-15 1 12 1.372 -2.882 2.882 196.964 o
-15 1 13 1.161 1.929 4.051 100.360 o
-15 1 14 1.067 6.709 5.764 49.539 o
-15 1 15 82.529 73.175 6.589 25.261 o
-15 1 16 0.000 11.628 4.463 80.254 o
-15 1 17 11.688 15.831 5.418 50.956 o
-15 2 1 3.952 4.064 2.655 205.929 o
-15 2 2 20.140 20.222 3.370 98.163 o
-15 2 3 15.947 14.132 2.908 130.912 o
-15 2 4 13.407 15.625 3.628 97.848 o
-15 2 5 2.924 -0.333 3.216 154.784 o
-15 2 6 1.147 6.825 3.098 161.127 o
-15 2 7 2.341 0.790 2.657 222.471 o
-15 2 8 26.589 28.224 3.711 77.997 o
-15 2 9 52.452 47.305 4.787 44.732 o
-15 2 10 304.788 308.844 9.109 9.412 o
-15 2 11 67.602 59.831 6.192 29.398 o
-15 2 12 5.244 5.316 3.777 106.963 o
-15 2 13 55.415 56.935 5.816 33.635 o
-15 2 14 11.542 11.976 4.392 74.489 o
-15 2 15 1.411 10.968 3.679 113.569 o
-15 2 16 22.672 19.574 5.618 44.617 o
-15 3 1 134.937 127.975 7.532 17.503 o
-15 3 2 1.598 -0.212 2.851 200.086 o
-15 3 3 31.822 16.103 4.896 53.286 o
-15 3 4 12.320 12.770 3.449 108.939 o
-15 3 5 53.824 59.714 5.469 36.507 o
-15 3 6 10.977 8.450 4.064 86.831 o
-15 3 7 4.553 6.739 2.803 179.969 o
-15 3 8 51.403 48.161 4.993 42.596 o
-15 3 9 16.527 19.645 4.848 59.051 o
-15 3 10 16.370 8.891 5.047 57.255 o
-15 3 11 4.536 -4.256 4.955 66.396 o
-15 3 12 107.980 86.121 9.424 14.222 o
-15 3 13 52.657 36.487 5.563 37.728 o
-15 3 14 5.236 1.449 3.427 130.992 o
-15 3 15 0.192 3.143 3.709 119.761 o
-15 3 16 0.267 -4.155 4.155 97.458 o
-15 4 1 18.720 21.058 3.857 82.260 o
-15 4 2 0.215 5.643 2.546 238.998 o
-15 4 3 2.841 4.330 2.824 188.934 o
-15 4 4 0.923 2.613 2.966 183.015 o
-15 4 5 95.339 88.300 6.533 24.045 o
-15 4 6 52.874 44.208 4.984 42.797 o
-15 4 7 221.130 228.530 8.914 11.389 o
-15 4 8 8.412 8.825 3.470 116.363 o
-15 4 9 34.992 34.092 5.416 42.818 o
-15 4 10 47.220 41.302 8.231 20.852 o
-15 4 11 1.900 8.252 4.397 82.378 o
-15 4 12 61.591 51.220 7.788 21.729 o
-15 4 13 76.096 101.166 9.631 14.342 o
-15 4 14 0.908 -2.534 3.980 105.392 o
-15 4 15 107.106 92.383 8.554 16.310 o
-15 5 1 98.371 104.536 6.573 23.125 o
-15 5 2 0.324 -0.774 3.190 164.831 o
-15 5 3 80.295 84.699 6.850 23.764 o
-15 5 4 106.880 108.188 8.421 16.419 o
-15 5 5 0.755 1.122 2.685 226.247 o
-15 5 6 132.174 140.090 8.186 15.717 o
-15 5 7 2.145 -1.079 3.527 131.315 o
-15 5 8 102.117 96.092 6.943 21.670 o
-15 5 9 101.217 84.675 6.202 25.264 o
-15 5 10 21.271 23.996 4.541 62.406 o
-15 5 11 17.387 19.497 4.428 67.948 o
-15 5 12 13.117 13.899 4.516 69.589 o
-15 5 13 5.180 8.381 4.274 84.111 o
-15 5 14 0.800 -1.319 4.039 102.515 o
-15 5 15 42.907 46.653 6.801 28.547 o
-15 6 1 25.185 20.415 4.277 67.158 o
-15 6 2 7.527 6.485 3.499 117.943 o
-15 6 3 20.643 23.194 4.135 72.379 o
-15 6 4 46.995 43.645 5.579 37.919 o
-15 6 5 17.677 17.138 5.152 53.410 o
-15 6 6 471.913 468.888 17.639 3.620 o
-15 6 7 505.334 538.300 14.235 4.504 o
-15 6 8 17.831 20.788 4.374 68.686 o
-15 6 9 104.153 101.100 7.669 18.876 o
-15 6 10 127.309 127.641 8.669 14.905 o
-15 6 11 12.447 9.891 5.338 53.006 o
-15 6 12 97.746 112.882 8.392 16.723 o
-15 6 13 1.731 10.927 3.972 98.350 o
-15 6 14 2.310 -5.050 5.050 65.059 o
-15 7 1 4.424 2.728 3.872 104.808 o
-15 7 2 0.456 -2.979 2.979 188.284 o
-15 7 3 0.913 5.359 3.032 170.749 o
-15 7 4 58.782 62.269 6.191 30.203 o
-15 7 5 26.693 20.701 4.217 67.669 o
-15 7 6 17.951 17.441 4.466 67.281 o
-15 7 7 446.895 447.738 12.147 5.744 o
-15 7 8 141.388 139.200 9.001 13.698 o
-15 7 9 207.236 213.515 10.215 10.021 o
-15 7 10 3.778 2.464 4.618 75.722 o
-15 7 11 0.617 -2.476 3.707 121.758 o
-15 7 12 114.168 115.453 8.963 14.745 o
-15 7 13 0.339 1.142 3.934 107.833 o
-15 8 1 17.179 16.225 3.805 87.226 o
-15 8 2 7.124 3.725 2.922 164.402 o
-15 8 3 56.209 56.947 5.553 35.644 o
-15 8 4 3.086 8.622 4.154 90.379 o
-15 8 5 11.623 4.215 3.839 97.107 o
-15 8 6 0.006 -3.456 3.456 141.309 o
-15 8 7 40.263 44.990 5.145 43.662 o
-15 8 8 2.343 17.025 5.652 49.596 o
-15 8 9 12.129 16.289 4.673 65.567 o
-15 8 10 21.768 22.453 7.415 27.514 o
-15 8 11 1.065 -2.364 4.195 94.821 o
-15 8 12 8.671 14.348 11.585 12.298 o
-15 9 1 1.784 2.027 3.663 120.972 o
-15 9 2 0.224 0.796 3.229 160.084 o
-15 9 3 3.096 1.770 3.354 140.465 o
-15 9 4 125.618 114.835 9.766 12.808 o
-15 9 5 64.532 74.271 6.181 29.049 o
-15 9 6 12.836 30.582 6.968 31.271 o
-15 9 7 2.833 1.660 4.013 100.417 o
-15 9 8 0.601 2.957 5.526 54.569 o
-15 9 9 194.015 191.860 9.851 10.823 o
-15 10 4 13.597 13.072 14.029 8.411 o
-14 0 2 14.337 12.421 3.862 89.444 o
-14 0 4 1020.550 1050.690 23.041 1.832 o
-14 0 6 56.771 50.619 6.283 30.425 o
-14 0 8 17.821 16.880 4.991 56.319 o
-14 0 10 54.881 55.816 8.216 20.177 o
-14 0 12 1.016 0.573 4.267 91.438 o
-14 0 14 9.344 16.102 6.989 32.338 o
-14 0 16 178.683 190.513 19.528 3.864 o
-14 0 18 1.283 0.271 7.454 30.232 o
-14 1 1 1.648 -1.379 2.327 294.472 o
-14 1 2 58.125 57.498 4.903 41.172 o
-14 1 3 14.882 10.157 2.704 151.313 o
-14 1 4 11.874 11.959 2.654 161.028 o
-14 1 5 20.595 17.319 2.944 117.925 o
-14 1 6 29.162 28.665 3.288 87.796 o
-14 1 7 0.047 2.589 1.814 475.691 o
-14 1 8 27.350 18.548 2.897 109.103 o
-14 1 9 35.374 28.017 5.054 48.076 o
-14 1 10 265.675 264.016 7.991 11.534 o
-14 1 11 80.093 70.566 5.029 35.206 o
-14 1 12 208.523 205.666 9.091 11.548 o
-14 1 13 5.410 8.672 3.566 115.677 o
-14 1 14 24.070 16.228 5.396 47.779 o
-14 1 15 59.982 50.371 5.492 36.084 o
-14 1 16 0.100 2.705 3.573 129.414 o
-14 1 17 24.182 33.950 5.538 43.699 o
-14 1 18 26.817 37.557 5.764 40.146 o
-14 2 1 2.072 6.150 3.293 142.637 o
-14 2 2 109.146 120.671 5.995 24.261 o
-14 2 3 172.092 181.590 6.459 17.795 o
-14 2 4 40.005 32.585 3.371 75.734 o
-14 2 5 18.225 16.775 3.557 94.896 o
-14 2 6 33.378 33.562 4.246 60.827 o
-14 2 7 106.540 121.029 5.918 24.765 o
-14 2 8 102.526 93.437 5.801 26.730 o
-14 2 9 15.430 12.825 3.652 96.210 o
-14 2 10 65.181 52.189 4.509 44.226 o
-14 2 11 284.972 289.473 11.276 7.785 o
-14 2 12 225.830 230.608 9.403 10.655 o
-14 2 13 15.615 17.502 5.542 47.667 o
-14 2 14 20.762 24.775 4.697 59.301 o
-14 2 15 27.451 28.907 6.419 34.229 o
-14 2 16 44.365 40.956 5.959 35.081 o
-14 2 17 5.879 4.550 3.895 100.831 o
-14 2 18 0.007 -4.026 4.026 104.130 o
-14 3 1 14.868 8.794 3.054 129.507 o
-14 3 2 26.358 22.866 4.388 63.565 o
-14 3 3 2.365 -0.316 2.288 296.773 o
-14 3 4 23.096 28.480 5.395 46.477 o
-14 3 5 435.100 452.131 11.858 5.931 o
-14 3 6 25.876 28.350 3.444 86.082 o
-14 3 7 24.607 23.331 3.544 86.263 o
-14 3 8 44.337 39.947 3.916 60.643 o
-14 3 9 29.505 26.383 4.109 67.134 o
-14 3 10 0.160 -2.445 2.466 276.173 o
-14 3 11 10.970 3.860 3.152 135.972 o
-14 3 12 12.517 6.185 3.765 98.277 o
-14 3 13 9.817 7.557 4.017 90.031 o
-14 3 14 89.201 80.547 7.707 19.884 o
-14 3 15 84.433 81.159 7.793 19.782 o
-14 3 16 0.216 0.171 3.757 119.072 o
-14 3 17 1.534 -3.565 3.565 129.772 o
-14 4 1 55.078 60.870 4.758 42.926 o
-14 4 2 16.305 16.418 3.208 112.421 o
-14 4 3 14.481 20.059 3.503 99.307 o
-14 4 4 10.818 15.528 3.509 106.227 o
-14 4 5 416.546 441.758 11.970 5.996 o
-14 4 6 92.226 84.890 8.500 17.086 o
-14 4 7 64.500 68.361 5.856 31.489 o
-14 4 8 112.189 111.935 6.519 22.252 o
-14 4 9 4.203 2.557 3.020 165.884 o
-14 4 10 5.101 5.583 3.030 157.784 o
-14 4 11 114.387 108.213 8.295 16.510 o
-14 4 12 147.926 150.456 10.714 10.579 o
-14 4 13 256.811 266.152 13.353 6.515 o
-14 4 14 0.016 -2.446 4.559 81.203 o
-14 4 15 0.895 -2.911 3.444 140.295 o
-14 4 16 67.817 73.776 8.618 17.808 o
-14 4 17 0.031 -3.724 3.724 121.628 o
-14 5 1 0.019 5.256 2.308 289.226 o
-14 5 2 399.065 411.320 10.744 6.868 o
-14 5 3 4.691 4.462 2.718 193.632 o
-14 5 4 0.510 0.299 2.621 241.321 o
-14 5 5 60.452 58.648 4.703 42.567 o
-14 5 6 148.670 157.520 7.553 16.434 o
-14 5 7 53.258 53.086 6.350 30.206 o
-14 5 8 33.755 15.946 3.784 75.377 o
-14 5 9 24.716 22.679 4.383 64.477 o
-14 5 10 0.461 1.341 2.850 202.412 o
-14 5 11 6.245 17.228 3.810 97.162 o
-14 5 12 8.682 10.477 3.492 113.481 o
-14 5 13 33.491 25.527 7.533 25.689 o
-14 5 14 38.592 34.786 6.123 34.908 o
-14 5 15 18.146 20.144 5.606 45.782 o
-14 5 16 48.621 48.638 6.380 30.741 o
-14 6 1 49.858 40.057 6.758 28.478 o
-14 6 2 12.393 12.676 3.262 118.499 o
-14 6 3 34.641 37.775 5.110 46.255 o
-14 6 4 1.788 9.578 3.867 104.070 o
-14 6 5 37.256 36.233 4.499 54.482 o
-14 6 6 22.157 38.012 4.809 54.300 o
-14 6 7 0.098 2.464 3.408 142.209 o
-14 6 8 55.797 58.524 5.234 38.370 o
-14 6 9 106.708 106.630 7.899 17.938 o
-14 6 10 1.925 18.410 5.068 60.656 o
-14 6 11 2.625 6.280 4.446 80.861 o
-14 6 12 7.359 5.587 3.901 98.291 o
-14 6 13 0.001 -3.065 3.065 179.720 o
-14 6 14 4.570 4.486 6.857 34.924 o
-14 6 15 19.862 13.865 5.363 49.749 o
-14 6 16 4.815 -3.273 3.273 145.063 o
-14 7 1 17.024 12.066 3.706 92.847 o
-14 7 2 13.284 13.549 3.480 105.678 o
-14 7 3 27.533 29.988 4.069 68.110 o
-14 7 4 27.255 33.011 4.244 63.737 o
-14 7 5 18.586 13.127 5.242 52.211 o
-14 7 6 16.878 14.709 4.705 62.954 o
-14 7 7 3.454 -0.187 3.321 144.374 o
-14 7 8 255.823 242.048 9.803 9.703 o
-14 7 9 36.056 29.424 4.262 60.283 o
-14 7 10 0.024 -3.995 4.247 93.563 o
-14 7 11 8.147 7.805 4.101 88.207 o
-14 7 12 0.101 -0.845 4.711 75.979 o
-14 7 13 39.894 46.895 5.861 36.177 o
-14 7 14 56.949 55.567 6.607 28.045 o
-14 7 15 115.966 111.079 9.331 13.937 o
-14 8 1 9.484 8.965 3.427 116.941 o
-14 8 2 62.682 68.734 5.538 33.998 o
-14 8 3 42.544 49.432 5.199 42.081 o
-14 8 4 26.786 24.582 3.729 78.656 o
-14 8 5 110.367 107.479 6.624 22.089 o
-14 8 6 519.331 542.679 13.790 4.607 o
-14 8 7 175.853 172.011 10.931 9.790 o
-14 8 8 32.269 21.748 5.014 50.408 o
-14 8 9 57.897 61.087 8.009 20.734 o
-14 8 10 34.618 27.392 5.131 47.300 o
-14 8 11 41.315 33.387 5.106 45.224 o
-14 8 12 2.127 1.065 3.615 124.306 o
-14 8 13 1.269 6.733 5.751 49.695 o
-14 8 14 58.279 59.892 7.811 21.575 o
-14 9 1 20.659 8.994 3.751 89.221 o
-14 9 2 15.340 5.905 3.847 92.134 o
-14 9 3 45.779 44.512 6.036 33.991 o
-14 9 4 9.657 9.058 3.425 116.765 o
-14 9 5 3.401 3.516 3.716 114.070 o
-14 9 6 18.245 8.198 4.561 67.236 o
-14 9 7 1.266 0.457 3.982 104.549 o
-14 9 8 455.067 427.374 12.695 5.498 o
-14 9 9 1162.250 1164.410 21.899 1.808 o
-14 9 10 37.688 28.384 4.759 51.612 o
-14 9 11 0.787 4.814 3.955 103.849 o
-14 9 12 72.325 72.599 7.275 22.740 o
-14 10 1 8.119 5.788 3.435 121.278 o
-14 10 2 106.413 104.564 7.395 19.602 o
-14 10 3 8.262 3.755 3.339 128.886 o
-14 10 4 8.776 1.583 4.541 75.143 o
-14 10 5 2.562 0.627 3.292 148.228 o
-14 10 6 24.157 13.048 3.595 89.553 o
-14 10 7 0.001 0.906 3.267 156.856 o
-14 10 8 257.130 264.089 12.895 6.837 o
-14 10 9 3.042 0.607 3.606 123.697 o
-14 10 10 17.902 23.576 4.279 70.207 o
-14 11 2 9.838 0.776 5.257 57.023 o
-14 11 3 1.080 1.835 4.893 69.389 o
-14 11 4 18.006 16.581 4.323 71.033 o
-14 11 5 2.122 -3.163 3.163 162.158 o
-14 11 6 0.037 3.930 3.972 104.452 o
-13 0 2 173.685 183.026 8.480 13.446 o
-13 0 4 221.102 224.499 8.998 11.308 o
-13 0 6 7.061 4.125 3.913 98.935 o
-13 0 8 6.686 12.263 6.019 43.618 o
-13 0 10 36.600 42.379 5.461 41.133 o
-13 0 12 24.611 26.998 5.384 46.425 o
-13 0 14 250.621 272.076 15.080 5.490 o
-13 0 16 201.021 215.857 36.188 1.230 o
-13 0 18 23.285 17.691 6.117 38.694 o
-13 1 1 2.504 4.331 2.458 243.355 o
-13 1 2 105.292 103.614 5.127 29.417 o
-13 1 3 0.088 1.351 2.140 357.283 o
-13 1 4 12.303 8.552 2.666 163.907 o
-13 1 5 59.635 63.273 4.831 40.999 o
-13 1 6 9.582 7.521 2.286 216.665 o
-13 1 7 30.275 34.099 2.628 105.043 o
-13 1 8 82.818 87.973 5.475 30.733 o
-13 1 9 13.161 11.963 3.272 117.305 o
-13 1 10 0.879 7.268 2.945 176.967 o
-13 1 11 2.224 5.990 2.485 235.138 o
-13 1 12 38.484 40.282 4.178 58.546 o
-13 1 13 6.717 8.784 3.745 104.433 o
-13 1 14 82.085 83.844 6.826 23.781 o
-13 1 15 57.319 59.099 7.103 25.042 o
-13 1 16 64.505 77.513 8.870 17.068 o
-13 1 17 1.523 1.065 2.895 192.287 o
-13 1 18 6.309 -3.478 3.478 126.839 o
-13 1 19 20.110 26.820 6.097 38.669 o
-13 2 1 379.305 410.656 9.522 7.806 o
-13 2 2 19.456 18.748 2.836 124.059 o
-13 2 3 46.243 53.869 3.994 55.904 o
-13 2 4 70.685 71.213 5.274 34.696 o
-13 2 5 69.442 81.055 4.479 40.544 o
-13 2 6 16.819 18.481 2.641 140.657 o
-13 2 7 454.237 438.150 10.008 6.830 o
-13 2 8 272.954 261.888 7.809 11.652 o
-13 2 9 16.355 17.043 3.326 106.430 o
-13 2 10 423.714 419.764 10.107 7.049 o
-13 2 11 52.567 54.386 4.874 42.943 o
-13 2 12 64.638 56.325 4.899 40.061 o
-13 2 13 53.271 50.519 5.203 39.832 o
-13 2 14 0.046 2.754 2.714 220.934 o
-13 2 15 142.770 156.646 9.381 12.755 o
-13 2 16 26.087 25.148 5.714 42.070 o
-13 2 17 2.512 -0.851 3.438 137.182 o
-13 2 18 47.557 50.949 5.927 34.210 o
-13 2 19 15.565 14.860 5.024 56.895 o
-13 3 1 72.500 80.300 6.176 28.015 o
-13 3 2 240.615 235.452 7.121 13.560 o
-13 3 3 16.511 15.012 2.832 133.453 o
-13 3 4 12.058 11.172 2.518 173.393 o
-13 3 5 1024.270 1075.580 20.211 2.099 o
-13 3 6 10.225 7.000 2.184 227.796 o
-13 3 7 60.416 54.485 4.988 40.193 o
-13 3 8 14.346 17.433 2.798 137.530 o
-13 3 9 23.680 19.190 3.043 107.628 o
-13 3 10 46.470 45.965 3.893 58.880 o
-13 3 11 122.259 133.637 7.484 18.018 o
-13 3 12 7.627 2.465 3.161 144.359 o
-13 3 13 4.625 0.753 2.828 188.413 o
-13 3 14 28.919 20.186 4.252 65.885 o
-13 3 15 0.001 1.344 3.404 144.085 o
-13 3 16 2.492 -2.584 3.190 158.468 o
-13 3 17 1.028 10.651 4.243 87.822 o
-13 3 18 0.644 -3.065 3.065 177.374 o
-13 4 1 26.377 26.696 3.237 92.965 o
-13 4 2 22.211 18.959 2.836 119.194 o
-13 4 3 25.356 21.977 2.998 105.441 o
-13 4 4 24.092 26.109 2.887 108.807 o
-13 4 5 85.187 96.529 4.549 35.920 o
-13 4 6 112.660 122.894 4.725 29.662 o
-13 4 7 412.811 431.184 10.898 6.624 o
-13 4 8 24.022 23.187 3.287 95.437 o
-13 4 9 67.591 69.189 5.064 36.976 o
-13 4 10 118.364 114.871 5.811 24.570 o
-13 4 11 534.406 518.027 14.121 4.485 o
-13 4 12 86.110 86.286 6.481 25.027 o
-13 4 13 255.388 250.431 11.596 7.919 o
-13 4 14 3.961 -3.396 3.396 137.328 o
-13 4 15 0.713 4.363 5.016 65.641 o
-13 4 16 49.712 41.374 5.859 35.145 o
-13 4 17 0.301 -3.056 4.870 70.983 o
-13 4 18 60.407 69.181 6.932 25.334 o
-13 5 1 98.131 90.000 5.380 29.511 o
-13 5 2 35.572 28.586 3.244 83.635 o
-13 5 3 0.992 -1.335 2.360 293.154 o
-13 5 4 17.424 13.048 2.965 125.897 o
-13 5 5 127.334 134.791 6.176 21.926 o
-13 5 6 369.253 395.857 10.592 7.225 o
-13 5 7 6.716 -0.850 3.874 103.568 o
-13 5 8 336.626 327.089 10.039 8.172 o
-13 5 9 99.784 97.437 7.394 20.090 o
-13 5 10 16.342 16.809 4.205 75.176 o
-13 5 11 7.740 10.042 3.668 106.101 o
-13 5 12 0.028 -0.878 4.341 89.543 o
-13 5 13 10.130 6.323 5.109 58.907 o
-13 5 14 9.392 4.333 3.516 115.749 o
-13 5 15 2.542 -0.365 3.667 121.150 o
-13 5 16 35.897 48.648 6.618 30.417 o
-13 5 17 127.791 147.871 9.577 12.786 o
-13 5 18 43.527 35.087 6.512 31.108 o
-13 6 1 50.538 53.602 4.721 45.185 o
-13 6 2 5.403 3.919 3.095 153.544 o
-13 6 3 8.524 4.499 2.095 261.386 o
-13 6 4 43.146 49.742 4.319 52.953 o
-13 6 5 7.934 6.633 3.088 144.280 o
-13 6 6 27.239 25.183 3.298 90.855 o
-13 6 7 64.057 70.333 5.308 35.469 o
-13 6 8 7.190 5.679 3.430 123.265 o
-13 6 9 21.039 11.825 3.950 81.150 o
-13 6 10 9.965 2.929 4.158 86.625 o
-13 6 11 41.251 39.785 4.888 47.188 o
-13 6 12 3.662 -3.628 3.628 121.729 o
-13 6 13 3.245 -0.760 4.281 89.055 o
-13 6 14 38.846 32.393 5.679 39.317 o
-13 6 15 2.815 0.518 3.572 126.450 o
-13 6 16 169.204 146.573 12.316 8.418 o
-13 6 17 12.044 3.905 6.163 41.497 o
-13 7 1 12.100 12.095 3.016 134.104 o
-13 7 2 133.961 149.123 7.572 17.043 o
-13 7 3 0.619 3.786 2.514 248.166 o
-13 7 4 0.141 -0.465 2.516 265.604 o
-13 7 5 32.369 27.832 3.549 78.301 o
-13 7 6 320.716 342.625 9.794 8.448 o
-13 7 7 6.449 10.896 3.064 144.601 o
-13 7 8 9.034 10.970 4.967 61.462 o
-13 7 9 44.334 44.162 4.612 49.382 o
-13 7 10 108.074 115.280 7.314 19.545 o
-13 7 11 169.185 157.053 7.085 16.859 o
-13 7 12 12.334 17.640 5.237 53.592 o
-13 7 13 0.043 -2.047 3.745 120.298 o
-13 7 14 29.344 25.862 5.186 48.123 o
-13 7 15 38.844 38.608 6.104 34.771 o
-13 7 16 0.783 -2.694 5.201 62.058 o
-13 8 1 290.038 285.082 8.500 10.382 o
-13 8 2 214.744 215.558 7.630 13.595 o
-13 8 3 91.150 77.974 6.821 23.397 o
-13 8 4 15.908 16.555 4.216 75.222 o
-13 8 5 3.077 1.383 2.722 207.533 o
-13 8 6 24.305 20.367 3.468 90.337 o
-13 8 7 1.853 0.165 2.643 229.397 o
-13 8 8 493.301 494.509 12.331 5.347 o
-13 8 9 605.303 616.122 15.070 3.880 o
-13 8 10 187.839 186.399 8.660 12.787 o
-13 8 11 63.995 65.413 6.359 28.441 o
-13 8 12 8.583 8.567 4.202 83.831 o
-13 8 13 41.934 42.055 5.368 41.118 o
-13 8 14 8.463 7.981 4.515 74.088 o
-13 8 15 39.943 36.576 7.644 24.204 o
-13 9 1 0.045 0.815 3.368 147.679 o
-13 9 2 30.496 26.489 3.970 69.680 o
-13 9 3 5.543 2.475 2.526 219.653 o
-13 9 4 16.274 16.596 3.373 104.751 o
-13 9 5 41.877 49.426 4.639 48.979 o
-13 9 6 22.578 24.885 3.447 90.530 o
-13 9 7 129.979 151.259 7.999 16.062 o
-13 9 8 34.788 27.920 3.983 66.699 o
-13 9 9 17.657 12.210 4.137 77.816 o
-13 9 10 31.602 36.495 7.072 28.285 o
-13 9 11 0.100 -0.888 5.410 57.622 o
-13 9 12 3.588 -0.523 3.245 150.488 o
-13 9 13 63.690 51.164 5.987 31.683 o
-13 9 14 35.294 34.979 7.193 27.238 o
-13 10 1 0.262 4.596 3.239 153.677 o
-13 10 2 0.063 1.396 2.711 225.184 o
-13 10 3 0.895 -1.087 2.557 251.608 o
-13 10 4 0.216 5.810 3.578 125.923 o
-13 10 5 1.166 0.901 3.309 149.922 o
-13 10 6 57.564 72.809 5.919 31.610 o
-13 10 7 1.137 2.717 3.206 156.949 o
-13 10 8 149.058 144.600 8.801 13.854 o
-13 10 9 3.964 -1.083 3.305 144.504 o
-13 10 10 3.795 -1.001 3.049 168.372 o
-13 10 11 32.952 45.055 10.489 13.975 o
-13 10 12 9.768 15.122 3.894 91.229 o
-13 11 1 8.650 6.074 3.690 106.416 o
-13 11 2 1.834 6.744 3.389 135.229 o
-13 11 3 0.120 -1.086 2.577 253.236 o
-13 11 4 59.979 57.395 6.421 28.831 o
-13 11 5 4.771 3.366 3.613 118.102 o
-13 11 6 10.008 13.822 4.409 74.382 o
-13 11 7 46.906 39.316 5.523 38.849 o
-13 11 8 13.053 10.378 4.335 75.681 o
-13 11 9 20.653 28.341 5.186 50.199 o
-13 11 10 81.808 62.661 7.063 23.413 o
-13 12 1 11.951 34.555 7.231 29.137 o
-13 12 2 19.161 22.021 4.301 69.391 o
-13 12 3 2.415 10.338 3.271 138.833 o
-13 12 4 0.456 8.325 3.124 158.533 o
-13 12 5 7.011 9.092 3.372 124.195 o
-13 12 6 0.248 -1.931 3.861 112.894 o
-12 0 2 55.099 61.368 7.599 22.661 o
-12 0 4 0.009 -0.717 3.026 184.251 o
-12 0 6 163.058 158.652 11.930 8.832 o
-12 0 8 368.029 355.316 13.897 5.454 o
-12 0 10 574.836 619.843 21.122 2.611 o
-12 0 12 257.327 261.997 16.845 4.635 o
-12 0 14 186.813 204.026 12.580 7.781 o
-12 0 16 2.069 1.125 9.258 19.576 o
-12 0 18 2.247 14.979 8.184 24.519 o
-12 0 20 86.559 76.716 9.770 14.063 o
-12 1 1 3.897 4.011 2.194 283.903 o
-12 1 2 119.567 134.775 5.630 24.487 o
-12 1 3 57.100 63.813 3.964 50.999 o
-12 1 4 1.432 5.495 2.145 312.314 o
-12 1 5 19.285 19.878 2.779 126.329 o
-12 1 6 332.160 339.965 7.790 10.113 o
-12 1 7 409.991 410.266 7.155 9.171 o
-12 1 8 17.390 20.049 3.864 83.502 o
-12 1 9 35.051 39.860 3.640 70.583 o
-12 1 10 5.622 5.029 3.890 101.123 o
-12 1 11 118.256 100.752 5.996 24.319 o
-12 1 12 21.177 27.681 4.103 71.526 o
-12 1 13 38.994 51.210 5.644 38.014 o
-12 1 14 13.309 19.471 4.415 70.532 o
-12 1 15 137.734 148.953 7.886 16.127 o
-12 1 16 50.369 47.763 5.374 38.948 o
-12 1 17 5.497 0.632 3.319 139.099 o
-12 1 18 4.270 1.408 5.099 62.624 o
-12 1 19 5.394 -1.688 2.929 175.561 o
-12 1 20 3.532 5.444 3.789 108.479 o
-12 2 1 157.911 156.995 5.571 21.483 o
-12 2 2 4.179 3.755 2.209 279.426 o
-12 2 3 2.593 -0.507 1.704 496.150 o
-12 2 4 226.438 222.373 10.157 9.791 o
-12 2 5 216.983 212.914 6.099 16.333 o
-12 2 6 24.755 19.401 2.047 155.667 o
-12 2 7 1324.050 1327.670 18.834 1.894 o
-12 2 8 294.646 297.506 7.895 10.883 o
-12 2 9 215.007 203.290 6.461 15.862 o
-12 2 10 8.974 9.042 2.462 194.951 o
-12 2 11 26.812 32.571 3.934 70.874 o
-12 2 12 83.514 79.583 5.605 30.322 o
-12 2 13 11.826 9.260 3.033 136.481 o
-12 2 14 175.155 187.711 8.710 12.954 o
-12 2 15 26.112 28.344 4.542 59.401 o
-12 2 16 4.287 15.026 4.046 90.543 o
-12 2 17 176.845 174.740 9.224 12.188 o
-12 2 18 59.543 42.243 6.109 31.823 o
-12 2 19 3.808 -0.992 3.536 127.559 o
-12 2 20 43.139 43.100 5.919 35.461 o
-12 3 1 16.508 26.928 3.787 83.881 o
-12 3 2 13.549 10.883 2.314 187.308 o
-12 3 3 506.466 510.092 10.120 6.223 o
-12 3 4 2.010 0.474 1.819 451.277 o
-12 3 5 74.543 73.638 3.794 46.575 o
-12 3 6 6.144 6.201 1.978 296.687 o
-12 3 7 114.606 114.567 5.138 27.886 o
-12 3 8 382.904 379.450 10.387 7.320 o
-12 3 9 235.632 237.493 6.821 14.134 o
-12 3 10 0.047 -1.929 1.929 452.419 o
-12 3 11 74.313 74.201 5.454 32.709 o
-12 3 12 172.348 178.186 7.021 16.529 o
-12 3 13 140.965 147.852 8.073 15.600 o
-12 3 14 26.363 16.483 3.891 77.354 o
-12 3 15 33.694 21.157 6.108 36.797 o
-12 3 16 87.083 87.676 7.708 19.812 o
-12 3 17 39.164 36.730 5.783 37.842 o
-12 3 18 0.008 4.359 3.495 133.614 o
-12 3 19 63.852 69.243 8.811 17.419 o
-12 4 1 17.660 17.065 3.122 114.067 o
-12 4 2 40.095 41.066 3.604 68.169 o
-12 4 3 47.424 49.144 4.157 53.947 o
-12 4 4 136.400 139.926 4.064 29.221 o
-12 4 5 1.413 5.288 2.282 281.918 o
-12 4 6 4.611 4.759 2.249 263.630 o
-12 4 7 57.610 62.376 3.481 57.305 o
-12 4 8 105.316 115.063 5.139 28.762 o
-12 4 9 0.044 -1.425 2.176 355.831 o
-12 4 10 15.354 19.443 3.408 102.630 o
-12 4 11 0.100 -1.766 2.940 194.858 o
-12 4 12 50.899 66.850 6.543 28.480 o
-12 4 13 0.596 -0.963 3.533 133.965 o
-12 4 14 65.263 64.392 6.049 30.327 o
-12 4 15 16.936 10.650 3.872 87.544 o
-12 4 16 68.485 75.955 6.359 27.535 o
-12 4 17 5.267 17.097 4.430 75.743 o
-12 4 18 94.966 99.910 6.845 22.366 o
-12 4 19 81.002 73.851 6.288 26.921 o
-12 5 1 49.820 48.816 3.699 59.988 o
-12 5 2 7.445 5.769 2.374 221.477 o
-12 5 3 51.661 57.936 3.518 60.080 o
-12 5 4 22.790 24.273 3.074 104.202 o
-12 5 5 48.453 49.766 3.911 57.081 o
-12 5 6 5.609 9.352 2.833 168.783 o
-12 5 7 88.939 86.273 4.258 38.237 o
-12 5 8 298.923 310.800 9.029 9.549 o
-12 5 9 23.083 23.499 3.420 91.628 o
-12 5 10 91.468 98.999 6.738 23.055 o
-12 5 11 61.426 57.369 5.376 36.299 o
-12 5 12 24.465 29.209 4.685 57.216 o
-12 5 13 93.838 98.873 6.688 23.118 o
-12 5 14 5.995 -0.892 3.965 100.061 o
-12 5 15 9.061 0.876 4.226 85.746 o
-12 5 16 192.831 194.910 9.994 10.626 o
-12 5 17 28.681 13.701 4.509 62.071 o
-12 5 18 178.734 181.469 11.284 9.281 o
-12 6 1 1.788 -1.674 1.674 536.655 o
-12 6 2 166.485 181.568 6.689 17.458 o
-12 6 3 9.528 7.238 1.908 273.698 o
-12 6 4 3.138 2.347 2.483 241.391 o
-12 6 5 3.803 -1.532 2.046 343.450 o
-12 6 6 5.584 0.401 2.080 310.413 o
-12 6 7 275.519 282.686 7.978 11.220 o
-12 6 8 18.019 17.865 3.274 106.055 o
-12 6 9 0.420 5.708 2.252 296.170 o
-12 6 10 6.329 4.108 3.510 121.138 o
-12 6 11 25.939 19.166 3.064 103.874 o
-12 6 12 95.309 92.432 5.480 29.121 o
-12 6 13 164.214 164.051 9.390 12.251 o
-12 6 14 189.816 185.678 10.649 9.885 o
-12 6 15 17.906 9.853 4.553 67.180 o
-12 6 16 347.084 352.851 14.883 5.074 o
-12 6 17 12.921 14.609 5.349 51.920 o
-12 6 18 16.266 19.614 7.668 26.449 o
-12 7 1 56.164 58.416 4.556 45.106 o
-12 7 2 31.822 32.080 3.696 73.623 o
-12 7 3 100.670 105.812 5.758 26.569 o
-12 7 4 27.861 34.010 3.821 72.501 o
-12 7 5 1.292 0.733 1.942 412.561 o
-12 7 6 7.199 4.876 2.442 215.998 o
-12 7 7 4.147 -1.299 2.427 252.525 o
-12 7 8 41.733 43.667 4.025 59.115 o
-12 7 9 51.888 58.930 4.895 42.391 o
-12 7 10 28.485 26.387 3.796 75.117 o
-12 7 11 53.274 53.087 5.403 37.720 o
-12 7 12 57.107 47.703 4.894 42.478 o
-12 7 13 0.767 -2.872 2.872 201.086 o
-12 7 14 0.291 5.100 5.379 57.262 o
-12 7 15 1.883 8.914 3.945 100.609 o
-12 7 16 119.938 131.303 10.678 11.181 o
-12 7 17 61.962 54.982 8.520 18.741 o
-12 8 1 143.171 154.233 6.467 19.633 o
-12 8 2 3.042 0.627 2.546 236.778 o
-12 8 3 353.350 348.178 8.542 9.121 o
-12 8 4 39.592 39.282 3.708 66.858 o
-12 8 5 7.795 6.835 2.726 176.108 o
-12 8 6 4.787 7.514 2.757 182.646 o
-12 8 7 27.918 25.748 3.415 86.331 o
-12 8 8 2.733 4.092 2.471 240.344 o
-12 8 9 2.338 -0.405 3.003 178.332 o
-12 8 10 255.417 264.717 8.870 10.619 o
-12 8 11 8.395 8.322 3.848 98.008 o
-12 8 12 13.585 10.804 4.209 78.979 o
-12 8 13 2.283 12.484 4.397 80.483 o
-12 8 14 2.036 -4.737 4.737 73.930 o
-12 8 15 9.854 9.987 4.880 63.283 o
-12 8 16 3.423 5.319 6.972 33.911 o
-12 9 1 2.422 0.352 2.063 354.879 o
-12 9 2 336.646 332.810 8.774 9.203 o
-12 9 3 26.131 25.822 3.543 83.985 o
-12 9 4 1.099 1.504 2.277 304.648 o
-12 9 5 0.586 7.599 2.915 180.732 o
-12 9 6 5.919 6.857 2.603 196.887 o
-12 9 7 15.282 17.022 3.209 113.406 o
-12 9 8 18.191 15.547 3.291 106.595 o
-12 9 9 93.423 96.197 7.060 21.704 o
-12 9 10 55.095 52.548 6.128 31.600 o
-12 9 11 15.757 10.060 3.609 99.141 o
-12 9 12 59.588 49.331 5.533 35.870 o
-12 9 13 2.607 7.946 3.091 156.055 o
-12 9 14 1.750 -3.691 3.691 120.914 o
-12 9 15 5.229 -2.539 5.205 60.087 o
-12 10 1 14.565 12.629 3.853 89.461 o
-12 10 2 19.769 21.366 3.831 82.128 o
-12 10 3 121.664 132.109 7.059 19.354 o
-12 10 4 0.452 -1.510 2.941 193.215 o
-12 10 5 53.846 50.705 5.377 38.065 o
-12 10 6 198.982 210.807 8.438 12.671 o
-12 10 7 305.776 310.583 9.960 8.612 o
-12 10 8 665.273 672.753 16.059 3.449 o
-12 10 9 280.427 299.379 10.527 8.415 o
-12 10 10 70.781 65.035 6.480 27.128 o
-12 10 11 51.128 41.089 4.639 47.596 o
-12 10 12 12.394 7.382 3.408 114.743 o
-12 10 13 20.116 22.268 4.750 59.033 o
-12 10 14 2.592 18.223 7.169 31.465 o
-12 11 1 2.510 4.112 3.137 157.515 o
-12 11 2 2.264 7.088 3.686 114.833 o
-12 11 3 7.832 3.295 2.863 168.462 o
-12 11 4 6.094 5.961 3.807 103.941 o
-12 11 5 0.155 0.558 2.588 249.012 o
-12 11 6 11.104 13.091 3.256 120.591 o
-12 11 7 21.320 13.597 3.554 93.484 o
-12 11 8 32.469 35.509 5.566 41.466 o
-12 11 9 490.974 516.476 13.988 4.670 o
-12 11 10 1198.480 1226.700 22.320 1.732 o
-12 11 11 210.646 222.539 10.550 9.530 o
-12 11 12 30.746 42.808 7.018 28.436 o
-12 12 1 1.682 -2.835 3.387 143.127 o
-12 12 2 0.447 -2.051 3.644 126.289 o
-12 12 3 27.024 27.948 3.952 71.693 o
-12 12 4 56.952 59.483 5.639 34.644 o
-12 12 5 2.216 11.065 3.735 109.345 o
-12 12 6 1.337 -2.941 2.941 189.494 o
-12 12 7 24.468 26.674 5.887 40.224 o
-12 12 8 24.470 23.400 5.065 51.714 o
-12 12 9 1.710 -3.661 3.661 122.944 o
-12 12 10 0.252 -3.511 3.511 136.394 o
-12 13 2 0.455 2.500 3.185 161.193 o
-12 13 3 16.994 11.458 3.794 89.923 o
-12 13 4 0.006 9.781 4.440 81.722 o
-12 13 5 17.601 16.681 4.032 79.386 o
-11 0 2 23.394 18.726 3.674 85.151 o
-11 0 4 6.465 4.240 2.661 193.348 o
-11 0 6 94.156 97.932 6.047 26.039 o
-11 0 8 1442.580 1436.320 24.881 1.387 o
-11 0 10 649.084 652.995 15.942 3.526 o
-11 0 12 1410.220 1416.300 33.240 1.000 o
-11 0 14 343.477 361.011 29.966 1.672 o
-11 0 16 382.790 417.594 26.057 2.094 o
-11 0 18 36.609 30.190 6.941 29.006 o
-11 0 20 0.100 1.127 5.526 55.041 o
-11 1 1 35.996 34.845 3.731 69.536 o
-11 1 2 365.079 370.567 8.111 9.211 o
-11 1 3 108.765 119.944 4.756 30.087 o
-11 1 4 8.853 5.754 2.067 258.657 o
-11 1 5 12.089 10.867 2.236 201.638 o
-11 1 6 6.370 7.049 1.884 309.582 o
-11 1 7 903.749 906.299 12.646 3.427 o
-11 1 8 67.358 62.415 3.064 58.869 o
-11 1 9 21.351 23.350 3.069 106.876 o
-11 1 10 14.457 18.224 3.040 122.467 o
-11 1 11 16.210 13.049 2.673 146.462 o
-11 1 12 0.011 -0.662 2.562 257.015 o
-11 1 13 11.312 11.524 3.373 115.119 o
-11 1 14 16.204 15.863 3.524 98.887 o
-11 1 15 179.532 190.084 8.350 13.466 o
-11 1 16 378.619 379.673 12.965 5.824 o
-11 1 17 50.957 44.409 5.182 41.079 o
-11 1 18 0.493 -1.759 3.517 135.408 o
-11 1 19 6.434 14.578 5.163 57.609 o
-11 1 20 0.174 -3.155 3.155 168.966 o
-11 2 1 11.608 11.748 2.241 201.310 o
-11 2 2 136.955 138.952 4.941 25.700 o
-11 2 3 26.376 29.580 3.892 73.032 o
-11 2 4 120.796 123.712 4.535 29.661 o
-11 2 5 15.991 15.011 2.685 143.787 o
-11 2 6 523.241 513.968 9.013 6.624 o
-11 2 7 10.140 9.251 2.160 224.926 o
-11 2 8 300.568 321.992 8.673 9.806 o
-11 2 9 174.017 189.663 6.007 18.654 o
-11 2 10 36.717 41.681 4.352 56.056 o
-11 2 11 0.687 -2.083 2.116 366.158 o
-11 2 12 2.966 4.108 2.421 247.370 o
-11 2 13 6.066 8.317 3.200 138.271 o
-11 2 14 8.615 6.685 3.029 147.118 o
-11 2 15 26.541 29.102 4.573 58.481 o
-11 2 16 0.106 5.561 3.356 142.852 o
-11 2 17 55.860 51.552 5.759 34.390 o
-11 2 18 61.985 55.533 5.654 34.102 o
-11 2 19 15.947 16.062 5.047 56.091 o
-11 2 20 1.041 -5.950 6.167 44.153 o
-11 3 1 5.672 5.327 1.965 308.925 o
-11 3 2 0.074 2.467 2.155 344.943 o
-11 3 3 124.668 127.024 4.773 28.010 o
-11 3 4 10.643 10.012 2.058 232.903 o
-11 3 5 4.751 0.956 1.595 475.792 o
-11 3 6 801.389 809.167 11.511 4.009 o
-11 3 7 402.484 416.269 7.747 8.801 o
-11 3 8 18.302 15.551 2.632 141.185 o
-11 3 9 643.056 659.993 11.353 4.785 o
-11 3 10 37.955 36.438 3.499 72.933 o
-11 3 11 0.450 3.678 2.365 279.797 o
-11 3 12 101.768 95.979 7.055 21.265 o
-11 3 13 27.577 20.919 4.600 59.200 o
-11 3 14 0.282 9.841 3.411 133.573 o
-11 3 15 4.633 2.717 2.802 187.500 o
-11 3 16 52.565 52.735 5.459 37.355 o
-11 3 17 103.050 98.076 7.267 20.364 o
-11 3 18 77.456 77.667 6.068 28.295 o
-11 3 19 0.181 6.773 4.493 80.878 o
-11 3 20 257.215 244.345 15.134 5.490 o
-11 4 1 6.193 8.455 2.483 206.679 o
-11 4 2 236.726 243.762 6.862 13.960 o
-11 4 3 271.181 272.128 6.168 13.760 o
-11 4 4 123.084 126.824 3.706 33.181 o
-11 4 5 197.781 197.526 5.506 18.621 o
-11 4 6 60.188 66.379 3.632 53.687 o
-11 4 7 125.481 128.505 3.911 31.789 o
-11 4 8 57.807 57.149 3.712 55.093 o
-11 4 9 1.878 2.249 1.937 390.148 o
-11 4 10 93.770 109.532 5.443 28.618 o
-11 4 11 73.415 72.791 5.324 33.842 o
-11 4 12 14.986 23.779 3.562 94.437 o
-11 4 13 0.980 0.159 2.418 279.040 o
-11 4 14 9.283 7.962 4.840 64.976 o
-11 4 15 5.034 1.663 3.159 152.023 o
-11 4 16 0.807 1.608 3.058 174.719 o
-11 4 17 12.610 14.148 3.973 86.227 o
-11 4 18 313.436 312.361 10.262 8.272 o
-11 4 19 382.906 378.826 11.310 6.736 o
-11 4 20 5.469 13.387 4.314 80.561 o
-11 5 1 59.184 55.223 3.538 57.291 o
-11 5 2 183.372 181.048 4.275 22.886 o
-11 5 3 74.001 69.936 3.953 45.632 o
-11 5 4 220.991 219.488 5.126 17.955 o
-11 5 5 3.054 -1.903 1.903 401.144 o
-11 5 6 1102.600 1122.570 16.552 2.405 o
-11 5 7 14.667 12.757 1.893 221.040 o
-11 5 8 5.991 6.133 2.055 283.119 o
-11 5 9 21.422 18.961 2.399 144.015 o
-11 5 10 1.377 2.493 2.123 336.795 o
-11 5 11 2.434 8.252 3.178 148.624 o
-11 5 12 0.305 -1.314 2.934 194.741 o
-11 5 13 619.317 612.853 14.538 3.994 o
-11 5 14 96.665 94.408 6.446 24.130 o
-11 5 15 0.001 0.416 3.081 177.055 o
-11 5 16 88.247 78.059 6.553 24.826 o
-11 5 17 36.370 31.376 4.843 50.313 o
-11 5 18 12.473 26.712 5.291 51.196 o
-11 5 19 0.709 0.377 4.851 71.220 o
-11 6 1 469.735 478.705 9.744 6.733 o
-11 6 2 2.683 3.553 2.641 215.519 o
-11 6 3 13.157 11.053 1.888 235.720 o
-11 6 4 2.053 2.353 2.702 213.161 o
-11 6 5 77.181 71.072 4.292 41.638 o
-11 6 6 32.258 35.439 3.542 75.938 o
-11 6 7 212.271 209.763 6.790 15.223 o
-11 6 8 0.013 0.331 1.425 817.163 o
-11 6 9 405.477 424.016 11.483 6.363 o
-11 6 10 64.540 62.865 4.641 41.878 o
-11 6 11 12.279 7.655 2.010 236.395 o
-11 6 12 660.120 643.334 17.581 3.153 o
-11 6 13 172.748 176.252 9.800 11.347 o
-11 6 14 131.539 157.393 15.303 6.110 o
-11 6 15 0.001 4.703 5.003 66.238 o
-11 6 16 44.433 40.747 6.237 32.782 o
-11 6 17 17.174 13.169 8.854 20.343 o
-11 6 18 316.998 324.360 13.202 6.133 o
-11 6 19 88.404 74.157 6.838 23.626 o
-11 7 1 5.386 7.189 2.140 267.788 o
-11 7 2 270.736 285.853 7.289 12.126 o
-11 7 3 114.180 112.153 4.437 31.560 o
-11 7 4 30.670 29.457 3.208 88.472 o
-11 7 5 157.861 168.039 6.526 18.493 o
-11 7 6 85.805 93.081 4.394 37.200 o
-11 7 7 132.588 132.468 5.721 23.310 o
-11 7 8 0.619 1.943 1.750 501.181 o
-11 7 9 17.426 16.334 2.510 150.221 o
-11 7 10 8.814 3.359 2.822 169.127 o
-11 7 11 90.717 100.257 5.589 28.597 o
-11 7 12 3.527 -1.948 3.076 166.454 o
-11 7 13 7.688 4.545 2.872 166.122 o
-11 7 14 0.202 1.271 2.457 272.417 o
-11 7 15 15.597 12.005 5.624 47.156 o
-11 7 16 14.371 5.900 5.236 54.894 o
-11 7 17 3.178 -4.772 4.772 72.191 o
-11 7 18 8.832 9.206 4.653 69.645 o
-11 8 1 35.884 50.408 4.088 59.063 o
-11 8 2 40.849 37.470 3.502 70.831 o
-11 8 3 10.560 14.346 2.742 154.391 o
-11 8 4 0.867 5.994 2.492 242.894 o
-11 8 5 12.227 14.433 2.689 153.785 o
-11 8 6 1.171 -0.768 2.452 270.697 o
-11 8 7 2.928 -0.986 2.018 364.307 o
-11 8 8 6.781 11.916 3.430 118.774 o
-11 8 9 7.059 4.369 2.513 208.620 o
-11 8 10 162.618 169.563 7.403 16.128 o
-11 8 11 36.127 36.813 4.001 63.505 o
-11 8 12 1.513 -0.217 3.022 179.119 o
-11 8 13 8.723 19.055 4.387 74.160 o
-11 8 14 9.814 9.467 3.633 105.529 o
-11 8 15 33.564 38.531 5.894 37.528 o
-11 8 16 0.643 4.904 3.942 104.600 o
-11 8 17 49.363 57.788 6.719 27.951 o
-11 9 1 142.441 150.691 6.533 19.556 o
-11 9 2 4.137 -2.940 2.940 178.804 o
-11 9 3 150.197 146.148 7.287 17.244 o
-11 9 4 25.930 32.826 3.637 78.796 o
-11 9 5 217.475 221.842 6.872 14.750 o
-11 9 6 26.021 30.134 3.369 87.463 o
-11 9 7 170.245 161.748 6.480 18.222 o
-11 9 8 15.692 16.783 3.197 113.568 o
-11 9 9 1.971 -2.526 2.526 249.642 o
-11 9 10 136.694 141.242 9.625 12.587 o
-11 9 11 62.508 67.571 5.345 35.606 o
-11 9 12 55.270 52.059 5.102 40.299 o
-11 9 13 8.337 15.835 3.359 117.115 o
-11 9 14 16.889 21.017 6.769 33.029 o
-11 9 15 0.035 -3.823 4.370 88.365 o
-11 9 16 47.979 50.958 8.333 20.157 o
-11 10 1 15.264 18.490 3.359 105.464 o
-11 10 2 86.067 84.507 5.208 32.224 o
-11 10 3 356.090 358.814 9.189 8.507 o
-11 10 4 34.670 36.037 3.800 68.475 o
-11 10 5 0.080 -2.422 2.422 287.014 o
-11 10 6 18.174 17.209 2.982 120.102 o
-11 10 7 26.766 22.797 3.102 99.306 o
-11 10 8 7.154 7.551 2.403 214.335 o
-11 10 9 176.217 191.847 8.886 12.590 o
-11 10 10 60.749 69.582 6.954 25.177 o
-11 10 11 51.011 46.512 5.099 41.718 o
-11 10 12 30.225 23.722 4.188 65.734 o
-11 10 13 0.119 -3.218 3.218 162.599 o
-11 10 14 141.234 131.212 8.418 15.042 o
-11 10 15 6.527 7.153 4.735 69.298 o
-11 11 1 47.004 48.117 4.757 46.297 o
-11 11 2 123.259 143.375 7.237 18.498 o
-11 11 3 63.566 61.008 5.543 34.366 o
-11 11 4 12.890 11.688 3.449 108.864 o
-11 11 5 73.549 69.497 5.643 31.800 o
-11 11 6 1.718 -0.990 2.602 237.732 o
-11 11 7 88.351 92.201 5.687 28.687 o
-11 11 8 40.831 42.256 5.757 37.361 o
-11 11 9 407.230 444.458 13.602 5.253 o
-11 11 10 30.841 35.909 5.026 48.627 o
-11 11 11 0.038 3.348 3.350 146.085 o
-11 11 12 82.870 87.898 6.918 23.180 o
-11 11 13 54.807 51.871 6.003 32.597 o
-11 12 1 38.633 41.209 4.435 54.152 o
-11 12 2 26.680 28.340 4.260 64.801 o
-11 12 3 18.596 22.041 3.782 84.321 o
-11 12 4 0.097 -2.797 2.797 215.310 o
-11 12 5 55.570 59.779 5.144 39.128 o
-11 12 6 52.013 54.031 4.964 42.148 o
-11 12 7 73.365 79.406 10.034 13.737 o
-11 12 8 14.914 18.621 4.868 59.504 o
-11 12 9 12.103 15.944 4.688 65.319 o
-11 12 10 139.640 148.609 9.558 12.579 o
-11 12 11 11.748 7.617 4.094 85.448 o
-11 12 12 13.743 23.617 5.909 42.368 o
-11 13 1 30.821 31.200 4.651 55.121 o
-11 13 2 10.972 8.287 3.658 103.639 o
-11 13 3 15.644 5.453 3.892 90.356 o
-11 13 4 10.686 11.269 3.398 114.943 o
-11 13 5 300.840 317.262 11.183 7.621 o
-11 13 6 65.698 57.283 4.979 39.038 o
-11 13 7 22.164 20.686 3.953 77.054 o
-11 13 8 96.366 88.462 6.572 23.796 o
-11 13 9 2.855 5.943 6.019 45.193 o
-10 0 2 122.736 114.688 6.307 22.329 o
-10 0 4 343.176 373.745 17.175 4.140 o
-10 0 6 72.462 71.288 3.785 47.522 o
-10 0 8 10396.800 10566.700 184.012 0.036 o
-10 0 10 6.655 2.899 2.079 287.137 o
-10 0 12 205.837 237.331 19.237 3.867 o
-10 0 14 246.139 245.604 22.167 2.974 o
-10 0 16 366.289 378.741 16.332 4.379 o
-10 0 18 125.266 130.230 14.513 6.791 o
-10 0 20 73.087 72.022 9.078 16.261 o
-10 1 1 21.291 21.886 2.432 139.082 o
-10 1 2 645.577 634.176 11.614 4.742 o
-10 1 3 445.619 439.283 8.368 7.850 o
-10 1 4 172.507 175.022 5.305 20.926 o
-10 1 5 368.671 359.740 7.953 9.363 o
-10 1 6 173.060 181.089 4.282 23.567 o
-10 1 7 1.842 1.759 1.479 623.213 o
-10 1 8 184.130 190.926 4.453 22.058 o
-10 1 9 771.571 798.660 13.938 3.570 o
-10 1 10 481.137 481.309 14.234 4.669 o
-10 1 11 4.917 3.809 2.088 297.598 o
-10 1 12 88.695 97.072 5.979 26.874 o
-10 1 13 33.343 40.511 4.687 52.160 o
-10 1 14 6.509 0.756 2.905 172.877 o
-10 1 15 10.776 7.043 3.525 111.218 o
-10 1 16 164.210 175.016 8.207 14.290 o
-10 1 17 20.622 19.362 3.804 83.077 o
-10 1 18 31.215 29.227 4.493 58.087 o
-10 1 19 8.990 8.440 3.477 115.371 o
-10 1 20 9.894 10.844 5.418 52.257 o
-10 1 21 28.657 11.224 4.213 69.277 o
-10 2 1 0.696 -1.339 1.339 876.064 o
-10 2 2 10.638 17.790 2.774 147.305 o
-10 2 3 44.902 44.340 3.832 60.885 o
-10 2 4 279.899 280.575 6.157 13.457 o
-10 2 5 38.718 44.087 2.822 85.416 o
-10 2 6 273.606 268.575 5.344 14.894 o
-10 2 7 0.001 0.841 1.839 487.635 o
-10 2 8 88.624 96.142 4.187 37.950 o
-10 2 9 55.013 57.012 3.633 57.234 o
-10 2 10 177.372 176.961 7.159 16.074 o
-10 2 11 194.088 194.268 7.848 13.976 o
-10 2 12 117.218 121.608 6.660 21.166 o
-10 2 13 22.181 20.905 3.814 80.979 o
-10 2 14 1.858 -0.031 2.115 349.421 o
-10 2 15 0.066 10.440 7.008 33.669 o
-10 2 16 63.604 67.670 5.586 33.580 o
-10 2 17 1.936 0.378 2.870 195.306 o
-10 2 18 2.079 3.897 2.940 179.236 o
-10 2 19 9.107 6.884 3.601 109.762 o
-10 2 20 152.161 150.815 10.262 11.180 o
-10 2 21 8.929 6.269 4.374 78.672 o
-10 3 1 97.940 100.979 4.208 35.885 o
-10 3 2 1.171 1.603 1.619 562.984 o
-10 3 3 53.456 59.685 3.381 60.984 o
-10 3 4 29.708 27.628 3.153 91.911 o
-10 3 5 23.759 19.819 2.465 134.176 o
-10 3 6 1.541 3.327 1.175 845.415 o
-10 3 7 28.013 37.611 3.246 86.117 o
-10 3 8 196.040 207.131 6.432 16.489 o
-10 3 9 234.218 244.065 9.332 10.524 o
-10 3 10 71.020 76.802 4.879 37.298 o
-10 3 11 261.876 276.939 8.102 11.349 o
-10 3 12 0.027 3.330 2.542 248.654 o
-10 3 13 2.370 -2.300 2.964 182.643 o
-10 3 14 92.683 98.402 6.820 22.653 o
-10 3 15 2.370 8.129 3.596 119.117 o
-10 3 16 1.792 3.457 2.922 183.150 o
-10 3 17 200.633 212.023 10.238 10.087 o
-10 3 18 27.038 24.201 4.626 58.273 o
-10 3 19 168.715 168.961 7.777 15.131 o
-10 3 20 132.932 136.427 8.393 15.260 o
-10 3 21 2.631 10.887 4.089 92.394 o
-10 4 1 561.690 547.480 10.703 5.585 o
-10 4 2 9.341 10.984 1.759 283.864 o
-10 4 3 269.566 275.073 6.014 13.977 o
-10 4 4 4.316 6.531 1.420 485.913 o
-10 4 5 319.420 315.856 6.161 12.190 o
-10 4 6 296.685 287.254 5.609 13.665 o
-10 4 7 20.636 16.995 1.882 184.192 o
-10 4 8 10.150 8.606 2.016 246.606 o
-10 4 9 139.997 135.147 5.011 25.338 o
-10 4 10 30.660 23.599 2.587 113.223 o
-10 4 11 151.685 149.123 5.153 23.458 o
-10 4 12 6.542 1.155 1.735 385.601 o
-10 4 13 0.419 2.332 2.419 274.310 o
-10 4 14 0.109 -1.137 2.340 306.964 o
-10 4 15 212.737 227.562 10.020 10.095 o
-10 4 16 14.864 22.131 4.950 57.210 o
-10 4 17 73.297 78.436 6.589 25.773 o
-10 4 18 280.489 262.215 9.280 9.830 o
-10 4 19 60.999 55.428 5.250 37.607 o
-10 4 20 253.496 252.807 10.357 9.085 o
-10 5 1 9.218 9.018 1.767 292.918 o
-10 5 2 97.033 101.018 3.826 38.549 o
-10 5 3 120.831 118.391 3.859 33.299 o
-10 5 4 222.634 204.097 3.988 20.505 o
-10 5 5 123.495 121.220 4.739 28.559 o
-10 5 6 266.903 275.978 6.608 13.211 o
-10 5 7 7.914 7.907 1.450 384.917 o
-10 5 8 14.288 14.232 1.964 211.503 o
-10 5 9 62.522 67.184 3.832 50.416 o
-10 5 10 251.936 247.623 8.185 11.673 o
-10 5 11 414.374 400.907 9.094 7.833 o
-10 5 12 9.808 9.131 2.334 205.506 o
-10 5 13 25.039 19.923 4.150 70.377 o
-10 5 14 417.256 418.491 11.669 6.211 o
-10 5 15 0.013 -0.860 3.818 115.794 o
-10 5 16 0.011 -2.419 2.998 187.712 o
-10 5 17 135.921 138.125 11.619 9.592 o
-10 5 18 262.802 277.403 12.179 7.286 o
-10 5 19 266.935 268.137 9.769 9.447 o
-10 5 20 37.350 30.771 5.001 47.905 o
-10 6 1 46.223 51.640 3.765 59.865 o
-10 6 2 125.556 129.454 4.535 28.863 o
-10 6 3 79.468 69.881 3.998 43.913 o
-10 6 4 120.588 121.313 5.292 26.352 o
-10 6 5 117.363 116.264 4.562 30.314 o
-10 6 6 3.473 4.120 2.014 329.696 o
-10 6 7 38.082 38.320 2.960 84.949 o
-10 6 8 30.990 30.509 3.165 88.980 o
-10 6 9 7.494 3.875 2.431 218.519 o
-10 6 10 0.001 0.299 2.573 253.755 o
-10 6 11 13.877 11.546 2.504 167.856 o
-10 6 12 152.100 139.729 5.918 21.226 o
-10 6 13 22.590 18.870 4.695 59.804 o
-10 6 14 21.381 20.650 3.097 107.438 o
-10 6 15 0.333 -1.299 2.229 335.284 o
-10 6 16 41.836 30.316 5.787 37.893 o
-10 6 17 17.748 4.775 4.127 80.718 o
-10 6 18 0.083 -0.377 4.906 70.073 o
-10 6 19 0.107 2.200 3.716 120.189 o
-10 7 1 404.769 422.590 8.802 8.017 o
-10 7 2 178.807 180.111 6.090 18.448 o
-10 7 3 69.259 71.840 4.292 43.247 o
-10 7 4 31.466 28.879 2.537 110.141 o
-10 7 5 84.241 96.303 4.554 36.052 o
-10 7 6 0.320 0.574 1.692 566.825 o
-10 7 7 24.906 36.839 3.764 74.838 o
-10 7 8 17.022 16.799 2.131 178.753 o
-10 7 9 42.389 36.875 3.428 71.634 o
-10 7 10 1.062 5.155 2.374 266.553 o
-10 7 11 18.748 15.378 3.015 118.957 o
-10 7 12 389.077 396.746 11.180 6.719 o
-10 7 13 62.136 59.447 5.335 36.371 o
-10 7 14 3.942 4.424 2.755 192.417 o
-10 7 15 12.461 15.943 3.932 87.037 o
-10 7 16 25.238 20.227 4.895 54.827 o
-10 7 17 0.856 4.644 4.613 77.096 o
-10 7 18 7.003 12.851 7.367 29.687 o
-10 7 19 18.615 10.348 6.705 34.072 o
-10 8 1 75.699 77.656 4.853 36.666 o
-10 8 2 25.609 19.127 2.792 115.699 o
-10 8 3 41.028 42.517 3.642 66.563 o
-10 8 4 78.463 73.319 3.663 46.864 o
-10 8 5 1.251 2.037 2.236 310.611 o
-10 8 6 18.572 19.587 2.893 121.931 o
-10 8 7 68.586 68.616 4.001 46.686 o
-10 8 8 1.276 -1.910 2.063 375.171 o
-10 8 9 280.327 275.056 10.304 8.738 o
-10 8 10 31.766 38.681 4.121 62.782 o
-10 8 11 99.684 100.453 6.539 23.317 o
-10 8 12 38.168 30.701 4.142 61.298 o
-10 8 13 20.929 21.727 4.459 64.865 o
-10 8 14 219.539 235.330 12.092 7.838 o
-10 8 15 99.990 111.880 8.709 15.819 o
-10 8 16 27.210 27.581 5.284 47.084 o
-10 8 17 141.752 122.919 10.102 11.832 o
-10 8 18 162.920 189.286 17.150 4.876 o
-10 9 1 0.779 -1.050 2.102 369.521 o
-10 9 2 477.441 502.817 10.250 6.352 o
-10 9 3 122.672 128.069 5.616 24.565 o
-10 9 4 56.900 61.142 4.590 44.248 o
-10 9 5 6.342 8.449 2.726 178.404 o
-10 9 6 23.787 38.866 4.437 60.173 o
-10 9 7 2.754 3.765 2.125 312.228 o
-10 9 8 25.127 26.706 3.075 99.915 o
-10 9 9 11.130 6.612 2.859 154.136 o
-10 9 10 21.238 34.518 4.338 64.276 o
-10 9 11 15.287 19.624 3.764 88.798 o
-10 9 12 22.163 15.428 4.753 59.516 o
-10 9 13 3.279 -2.573 3.714 117.014 o
-10 9 14 78.525 75.594 6.319 26.888 o
-10 9 15 5.809 2.645 4.856 67.651 o
-10 9 16 49.675 45.224 10.979 12.539 o
-10 9 17 30.951 28.888 6.570 32.489 o
-10 10 1 14.338 17.199 3.027 124.294 o
-10 10 2 48.380 47.199 4.163 53.855 o
-10 10 3 0.008 0.252 2.611 246.698 o
-10 10 4 46.984 37.167 3.698 63.893 o
-10 10 5 0.005 -2.569 2.569 255.635 o
-10 10 6 4.344 2.029 2.269 273.243 o
-10 10 7 5.130 3.778 2.534 217.232 o
-10 10 8 16.380 15.768 2.821 133.624 o
-10 10 9 164.463 169.455 9.856 11.454 o
-10 10 10 55.717 55.227 5.330 37.791 o
-10 10 11 31.395 33.491 6.261 34.785 o
-10 10 12 0.350 -4.680 5.016 66.907 o
-10 10 13 6.324 17.779 4.589 70.382 o
-10 10 14 165.447 175.386 9.226 12.395 o
-10 10 15 4.781 -2.185 4.720 72.753 o
-10 10 16 8.814 -4.567 5.846 47.062 o
-10 11 1 11.771 11.021 2.954 140.033 o
-10 11 2 1.034 1.535 2.858 198.305 o
-10 11 3 369.564 371.540 9.415 8.143 o
-10 11 4 63.458 59.413 4.712 41.765 o
-10 11 5 7.714 5.606 2.660 185.537 o
-10 11 6 25.113 28.143 4.438 61.892 o
-10 11 7 60.423 67.193 5.124 37.817 o
-10 11 8 127.741 138.980 7.050 18.952 o
-10 11 9 228.249 229.749 10.731 9.095 o
-10 11 10 10.206 10.329 4.531 71.861 o
-10 11 11 164.583 164.110 9.019 12.882 o
-10 11 12 162.618 160.849 10.546 10.539 o
-10 11 13 0.862 6.462 5.047 64.289 o
-10 11 14 5.078 12.140 4.484 75.858 o
-10 11 15 0.578 7.898 6.399 40.367 o
-10 12 1 18.489 12.420 3.820 87.216 o
-10 12 2 26.571 24.391 3.734 78.740 o
-10 12 3 8.273 7.375 2.876 159.717 o
-10 12 4 19.612 21.390 3.641 88.341 o
-10 12 5 317.895 310.110 9.310 9.066 o
-10 12 6 5.831 1.110 3.112 154.673 o
-10 12 7 15.117 12.191 4.871 60.687 o
-10 12 8 413.573 383.015 11.848 6.232 o
-10 12 9 920.151 919.743 19.125 2.393 o
-10 12 10 381.899 398.669 11.832 6.376 o
-10 12 11 4.252 7.982 6.026 44.547 o
-10 12 12 35.723 30.616 5.438 42.774 o
-10 12 13 63.670 53.217 6.652 27.277 o
-10 13 1 2.592 9.683 3.530 121.534 o
-10 13 2 80.353 73.981 5.587 31.109 o
-10 13 3 3.804 1.689 2.965 174.282 o
-10 13 4 20.057 17.338 3.760 85.770 o
-10 13 5 73.551 74.999 5.292 33.905 o
-10 13 6 5.948 4.315 3.115 149.908 o
-10 13 7 1.630 4.431 3.766 113.132 o
-10 13 8 32.341 16.784 4.075 68.954 o
-10 13 9 65.576 75.803 7.105 23.860 o
-10 13 10 156.861 154.957 8.759 13.631 o
-10 13 11 687.072 711.413 20.148 2.602 o
-10 14 1 2.923 2.718 3.334 141.385 o
-10 14 2 14.026 11.784 3.730 95.110 o
-10 14 3 8.025 3.519 3.195 139.595 o
-10 14 4 26.095 22.305 4.087 70.612 o
-10 14 5 97.684 87.455 7.214 21.113 o
-10 14 6 0.161 2.762 2.767 212.257 o
-10 14 7 26.483 17.898 4.879 55.072 o
-9 0 2 947.674 943.795 23.140 1.903 o
-9 0 4 93.507 91.317 5.400 29.817 o
-9 0 6 180.902 189.883 7.281 15.499 o
-9 0 8 136.757 134.352 9.875 12.208 o
-9 0 10 294.084 292.031 6.991 11.980 o
-9 0 12 265.485 253.437 11.856 7.609 o
-9 0 14 5.943 2.381 4.444 79.924 o
-9 0 16 27.341 22.193 10.116 15.378 o
-9 0 18 25.186 38.134 11.218 12.559 o
-9 0 20 1.821 3.082 5.210 60.730 o
-9 1 1 701.227 706.789 11.888 4.358 o
-9 1 2 11.320 11.981 1.971 233.950 o
-9 1 3 120.282 123.148 4.794 28.532 o
-9 1 4 100.547 102.219 3.637 39.057 o
-9 1 5 0.886 3.634 1.139 929.379 o
-9 1 6 57.103 63.709 2.583 70.210 o
-9 1 7 1270.050 1318.150 16.298 2.159 o
-9 1 8 560.992 573.978 9.471 6.015 o
-9 1 9 306.537 327.487 7.094 11.312 o
-9 1 10 1663.330 1690.470 22.351 1.374 o
-9 1 11 0.730 2.314 1.076 1110.610 o
-9 1 12 259.042 258.683 8.464 11.101 o
-9 1 13 115.978 125.592 6.870 20.399 o
-9 1 14 0.114 1.233 3.289 154.032 o
-9 1 15 17.977 15.491 3.124 114.679 o
-9 1 16 14.988 8.883 3.937 87.722 o
-9 1 17 13.915 11.006 3.331 113.776 o
-9 1 18 3.093 6.924 3.086 156.558 o
-9 1 19 108.281 107.162 7.020 20.747 o
-9 1 20 5.466 -4.627 5.723 49.939 o
-9 1 21 165.061 175.804 8.506 13.681 o
-9 2 1 202.365 220.864 5.590 17.751 o
-9 2 2 99.029 95.225 3.730 39.360 o
-9 2 3 13.707 12.338 1.820 236.439 o
-9 2 4 206.386 197.745 6.509 16.142 o
-9 2 5 22.912 18.694 1.603 191.889 o
-9 2 6 35.882 39.119 1.870 118.448 o
-9 2 7 13.230 12.035 2.153 202.404 o
-9 2 8 831.756 857.761 12.365 3.692 o
-9 2 9 383.801 397.858 8.269 8.724 o
-9 2 10 1583.870 1584.640 21.622 1.474 o
-9 2 11 147.669 145.819 7.146 17.715 o
-9 2 12 10.029 9.704 2.906 149.306 o
-9 2 13 263.933 264.297 10.487 8.786 o
-9 2 14 271.708 278.210 9.002 10.140 o
-9 2 15 411.201 414.084 11.410 6.399 o
-9 2 16 25.625 28.588 4.841 54.180 o
-9 2 17 40.672 44.071 4.215 56.362 o
-9 2 18 158.925 167.610 11.664 9.128 o
-9 2 19 502.984 534.834 14.324 4.486 o
-9 2 20 638.240 667.291 16.856 3.325 o
-9 2 21 96.543 101.124 7.043 21.457 o
-9 3 1 58.398 52.495 3.134 64.093 o
-9 3 2 4.940 1.771 1.419 538.833 o
-9 3 3 769.027 811.865 11.408 4.119 o
-9 3 4 265.431 276.584 5.396 14.944 o
-9 3 5 335.084 347.751 6.406 11.341 o
-9 3 6 101.452 101.659 3.164 42.063 o
-9 3 7 0.395 4.222 1.424 672.873 o
-9 3 8 1555.820 1605.090 19.146 1.627 o
-9 3 9 33.739 32.928 2.568 103.403 o
-9 3 10 77.135 79.475 3.970 43.605 o
-9 3 11 33.909 34.362 2.789 95.487 o
-9 3 12 0.013 0.956 2.357 298.834 o
-9 3 13 151.957 137.082 5.381 23.072 o
-9 3 14 188.935 212.585 11.046 9.271 o
-9 3 15 81.579 88.823 6.500 25.180 o
-9 3 16 2.182 -2.407 2.407 271.758 o
-9 3 17 1029.600 1036.040 18.069 2.353 o
-9 3 18 3.703 12.505 3.116 145.200 o
-9 3 19 40.491 17.739 7.767 24.151 o
-9 3 20 28.076 15.191 4.536 61.454 o
-9 3 21 3.802 -0.122 4.960 66.645 o
-9 4 1 345.729 345.921 6.932 10.675 o
-9 4 2 31.944 31.363 2.281 116.991 o
-9 4 3 664.498 678.657 9.683 5.179 o
-9 4 4 324.976 310.832 4.497 13.901 o
-9 4 5 21.594 24.585 3.251 98.636 o
-9 4 6 214.332 207.550 5.110 18.529 o
-9 4 7 4.030 1.514 1.205 712.231 o
-9 4 8 65.339 69.342 3.914 48.370 o
-9 4 9 2.470 4.099 1.813 406.188 o
-9 4 10 1.282 -0.276 1.682 548.833 o
-9 4 11 39.983 47.354 3.366 71.224 o
-9 4 12 0.296 1.002 1.472 727.404 o
-9 4 13 34.510 38.286 5.704 39.310 o
-9 4 14 18.466 16.560 2.529 146.104 o
-9 4 15 44.200 48.288 4.722 47.436 o
-9 4 16 0.080 2.247 4.887 69.987 o
-9 4 17 28.039 38.044 4.139 64.317 o
-9 4 18 224.192 232.830 9.188 10.939 o
-9 4 19 29.534 28.547 4.459 59.523 o
-9 4 20 12.484 6.878 6.650 35.694 o
-9 4 21 24.134 23.367 5.171 50.154 o
-9 5 1 39.428 40.404 3.238 76.515 o
-9 5 2 26.971 29.894 2.274 127.118 o
-9 5 3 44.622 42.133 2.225 95.274 o
-9 5 4 229.829 233.421 5.729 16.230 o
-9 5 5 0.005 -0.711 1.822 508.496 o
-9 5 6 288.578 298.054 6.335 12.828 o
-9 5 7 142.785 143.602 3.682 29.864 o
-9 5 8 33.436 31.811 2.438 108.899 o
-9 5 9 44.736 48.883 3.377 67.900 o
-9 5 10 63.380 67.980 3.935 48.886 o
-9 5 11 111.073 105.400 4.847 30.167 o
-9 5 12 0.176 -0.866 1.607 645.322 o
-9 5 13 213.831 216.350 6.896 14.887 o
-9 5 14 0.492 1.867 2.138 348.337 o
-9 5 15 12.680 9.779 3.161 126.200 o
-9 5 16 0.084 -2.008 3.694 123.575 o
-9 5 17 84.457 90.004 7.631 20.162 o
-9 5 18 245.030 236.308 8.750 11.149 o
-9 5 19 128.933 123.888 8.663 14.925 o
-9 5 20 134.678 144.718 12.064 9.029 o
-9 6 1 352.057 369.366 7.854 9.593 o
-9 6 2 15.655 19.157 2.663 141.169 o
-9 6 3 0.444 2.463 1.799 474.326 o
-9 6 4 454.626 444.240 7.459 8.297 o
-9 6 5 115.275 114.928 4.894 28.976 o
-9 6 6 539.978 560.323 9.513 6.155 o
-9 6 7 59.163 54.016 4.054 50.754 o
-9 6 8 119.155 123.046 4.327 30.880 o
-9 6 9 5.802 7.368 2.135 264.553 o
-9 6 10 50.181 53.895 3.469 62.378 o
-9 6 11 57.880 69.671 4.198 47.226 o
-9 6 12 145.734 153.543 5.493 22.568 o
-9 6 13 90.316 83.330 6.086 26.775 o
-9 6 14 115.764 109.812 5.835 24.852 o
-9 6 15 3.729 1.058 3.660 118.758 o
-9 6 16 0.536 0.832 2.636 236.668 o
-9 6 17 0.592 -0.277 3.273 155.875 o
-9 6 18 28.297 18.755 4.959 52.959 o
-9 6 19 46.400 46.969 4.878 45.139 o
-9 6 20 11.372 11.438 5.551 49.488 o
-9 7 1 353.709 343.555 8.188 9.447 o
-9 7 2 47.939 41.689 3.336 68.880 o
-9 7 3 176.226 186.581 5.547 19.784 o
-9 7 4 11.669 9.019 2.187 213.810 o
-9 7 5 122.179 127.030 4.693 28.613 o
-9 7 6 123.670 125.038 4.891 27.673 o
-9 7 7 96.616 96.345 4.187 36.598 o
-9 7 8 6.609 1.689 1.673 399.020 o
-9 7 9 27.049 27.159 3.550 82.488 o
-9 7 10 0.149 0.266 1.365 880.687 o
-9 7 11 2.047 4.476 2.799 195.037 o
-9 7 12 165.412 153.283 6.544 18.438 o
-9 7 13 1.170 3.987 2.953 180.984 o
-9 7 14 231.009 223.988 9.139 10.965 o
-9 7 15 24.650 17.804 3.872 78.607 o
-9 7 16 49.787 47.731 5.709 35.966 o
-9 7 17 64.507 53.718 7.240 24.020 o
-9 7 18 137.514 155.499 9.554 12.561 o
-9 7 19 0.068 -3.398 3.398 146.034 o
-9 8 1 69.971 64.700 4.186 44.947 o
-9 8 2 88.383 92.462 5.427 30.152 o
-9 8 3 10.977 13.554 2.682 159.116 o
-9 8 4 42.861 38.849 2.928 81.654 o
-9 8 5 80.208 84.219 4.299 39.686 o
-9 8 6 20.148 20.813 2.978 114.302 o
-9 8 7 74.765 75.957 3.943 44.809 o
-9 8 8 15.145 16.690 2.621 148.088 o
-9 8 9 63.257 68.495 4.356 44.360 o
-9 8 10 79.193 82.348 4.361 39.556 o
-9 8 11 12.714 11.626 3.249 119.533 o
-9 8 12 232.233 228.668 8.666 11.538 o
-9 8 13 350.945 352.743 13.209 5.891 o
-9 8 14 102.022 122.886 7.545 18.896 o
-9 8 15 97.957 81.973 7.327 20.815 o
-9 8 16 50.003 50.175 5.610 36.619 o
-9 8 17 51.730 49.870 6.333 30.666 o
-9 8 18 11.975 12.003 4.594 68.720 o
-9 8 19 26.077 0.957 20.831 3.844 o
-9 9 1 124.353 132.561 5.581 24.416 o
-9 9 2 1.109 1.400 2.020 381.350 o
-9 9 3 27.645 23.863 2.967 102.594 o
-9 9 4 175.452 194.994 6.451 17.422 o
-9 9 5 55.856 55.888 4.015 51.983 o
-9 9 6 58.995 55.169 3.885 52.760 o
-9 9 7 67.157 64.081 4.160 45.976 o
-9 9 8 11.562 9.745 2.855 149.166 o
-9 9 9 39.375 42.127 3.770 65.061 o
-9 9 10 85.530 83.632 5.763 28.964 o
-9 9 11 94.766 91.664 6.008 26.442 o
-9 9 12 35.045 35.161 4.355 57.872 o
-9 9 13 14.767 17.877 3.894 85.547 o
-9 9 14 114.404 115.600 8.210 16.613 o
-9 9 15 0.119 -2.821 3.716 122.022 o
-9 9 16 28.569 24.622 4.693 56.389 o
-9 9 17 13.669 10.575 4.188 79.676 o
-9 9 18 2.955 3.716 4.959 66.153 o
-9 10 1 0.123 0.508 2.012 409.503 o
-9 10 2 54.485 64.239 4.665 43.650 o
-9 10 3 128.995 125.701 6.010 22.698 o
-9 10 4 20.277 18.920 3.052 112.133 o
-9 10 5 158.242 170.692 9.411 12.266 o
-9 10 6 17.255 13.386 4.544 66.820 o
-9 10 7 117.528 116.418 5.716 24.972 o
-9 10 8 19.586 15.341 3.215 108.264 o
-9 10 9 5.455 9.038 2.664 187.315 o
-9 10 10 1.387 0.828 3.819 113.050 o
-9 10 11 47.371 46.154 5.000 43.612 o
-9 10 12 154.697 150.003 8.284 14.709 o
-9 10 13 0.423 -3.330 3.945 107.894 o
-9 10 14 4.619 8.599 3.629 113.407 o
-9 10 15 19.161 15.034 3.911 82.577 o
-9 10 16 20.685 20.930 5.284 49.747 o
-9 10 17 10.945 0.947 5.607 50.183 o
-9 11 1 243.164 258.959 7.647 12.466 o
-9 11 2 451.191 456.611 11.014 6.256 o
-9 11 3 60.153 56.448 4.669 43.216 o
-9 11 4 171.198 174.290 6.941 16.820 o
-9 11 5 1.042 2.006 2.838 199.896 o
-9 11 6 249.683 249.376 7.949 12.014 o
-9 11 7 395.110 411.165 9.823 7.473 o
-9 11 8 11.420 7.782 2.553 178.316 o
-9 11 9 92.228 90.219 5.991 26.806 o
-9 11 10 10.832 2.019 2.635 183.043 o
-9 11 11 1.967 1.484 3.219 155.136 o
-9 11 12 80.945 71.534 9.334 15.338 o
-9 11 13 0.334 2.656 4.587 79.028 o
-9 11 14 3.688 3.187 3.542 124.508 o
-9 11 15 20.109 16.237 5.267 50.858 o
-9 12 1 47.814 57.213 4.725 45.365 o
-9 12 2 76.258 91.590 5.748 29.595 o
-9 12 3 230.344 235.342 7.916 12.580 o
-9 12 4 26.458 30.895 3.803 74.783 o
-9 12 5 226.297 224.557 7.718 13.085 o
-9 12 6 24.131 32.127 4.260 65.126 o
-9 12 7 28.097 25.123 6.907 30.372 o
-9 12 8 215.878 201.361 9.394 11.040 o
-9 12 9 72.622 78.709 6.211 27.878 o
-9 12 10 5.559 0.206 3.893 103.919 o
-9 12 11 136.797 125.054 10.364 11.467 o
-9 12 12 17.559 19.084 4.429 67.941 o
-9 12 13 48.807 46.101 7.109 26.158 o
-9 12 14 1.832 4.338 5.103 62.958 o
-9 13 1 2.982 1.636 3.190 154.767 o
-9 13 2 2.991 0.741 2.563 233.981 o
-9 13 3 43.800 44.554 4.755 47.611 o
-9 13 4 4.227 0.276 3.575 123.934 o
-9 13 5 52.073 46.418 4.810 44.659 o
-9 13 6 96.839 104.077 6.306 24.394 o
-9 13 7 14.522 10.491 3.160 122.395 o
-9 13 8 1.300 11.881 4.039 95.331 o
-9 13 9 167.843 156.982 7.690 15.518 o
-9 13 10 112.348 113.372 8.031 17.217 o
-9 13 11 66.130 57.106 6.558 27.439 o
-9 13 12 0.322 8.524 4.508 79.614 o
-9 14 1 0.000 -3.273 3.273 157.530 o
-9 14 2 37.613 34.174 4.848 49.483 o
-9 14 3 17.280 18.564 4.094 77.144 o
-9 14 4 0.078 -0.821 3.000 187.284 o
-9 14 5 90.143 90.079 6.060 26.638 o
-9 14 6 4.100 -1.644 2.998 172.726 o
-9 14 7 51.470 37.405 5.299 40.444 o
-9 14 8 44.658 38.289 6.275 32.602 o
-9 14 9 74.625 72.508 7.451 21.847 o
-9 15 1 3.877 4.018 5.117 61.804 o
-9 15 2 3.917 6.140 3.502 124.060 o
-9 15 3 11.045 3.092 5.033 60.832 o
-9 15 4 10.262 -3.646 3.646 110.577 o
-9 15 5 4.578 -7.014 11.478 12.726 o
-8 0 2 1962.040 1851.870 31.339 0.905 o
-8 0 4 5.396 5.260 1.979 309.270 o
-8 0 6 80.147 82.808 2.841 52.806 o
-8 0 8 1465.050 1444.490 31.955 1.036 o
-8 0 10 186.696 176.115 8.279 13.590 o
-8 0 12 41.180 47.806 5.802 36.443 o
-8 0 14 0.938 -3.057 3.430 141.305 o
-8 0 16 0.028 2.037 4.655 77.170 o
-8 0 18 183.294 181.037 11.097 9.451 o
-8 0 20 0.003 1.745 6.643 38.110 o
-8 0 22 174.706 169.463 13.548 7.153 o
-8 1 1 75.142 78.043 3.370 49.990 o
-8 1 2 296.767 302.668 6.454 12.457 o
-8 1 3 419.362 435.077 7.866 8.441 o
-8 1 4 997.663 1009.520 12.005 3.239 o
-8 1 5 1057.160 1005.920 12.334 3.085 o
-8 1 6 187.983 195.497 3.692 23.562 o
-8 1 7 1495.320 1529.520 17.800 1.775 o
-8 1 8 2035.600 2056.210 19.512 1.262 o
-8 1 9 298.212 296.614 5.093 14.136 o
-8 1 10 866.073 834.882 11.304 3.847 o
-8 1 11 0.444 0.659 2.180 344.355 o
-8 1 12 86.628 84.930 4.343 38.124 o
-8 1 13 114.229 113.893 5.780 25.046 o
-8 1 14 10.063 11.088 2.817 154.319 o
-8 1 15 0.021 -1.888 1.888 473.129 o
-8 1 16 0.082 1.097 2.133 361.302 o
-8 1 17 109.174 117.699 6.927 20.759 o
-8 1 18 32.828 30.319 3.467 79.183 o
-8 1 19 172.575 170.304 7.448 15.700 o
-8 1 20 163.372 155.769 7.922 15.163 o
-8 1 21 110.918 124.541 8.061 16.987 o
-8 1 22 56.756 45.234 5.903 33.545 o
-8 2 1 195.295 191.372 4.642 20.921 o
-8 2 2 697.964 724.229 10.019 4.852 o
-8 2 3 431.601 427.931 8.632 7.862 o
-8 2 4 237.830 228.984 4.593 18.043 o
-8 2 5 5.774 4.519 1.446 464.551 o
-8 2 6 57.266 52.172 1.931 84.448 o
-8 2 7 464.547 465.921 7.130 8.285 o
-8 2 8 292.868 293.804 5.129 14.274 o
-8 2 9 3689.700 3642.270 43.048 0.411 o
-8 2 10 3422.880 3419.480 34.288 0.528 o
-8 2 11 100.941 106.302 5.595 27.317 o
-8 2 12 2.726 4.157 1.065 820.403 o
-8 2 13 129.194 118.495 6.758 20.285 o
-8 2 14 6.999 3.906 2.912 165.454 o
-8 2 15 22.142 18.305 3.094 108.093 o
-8 2 16 6.615 1.799 2.707 192.418 o
-8 2 17 133.719 135.589 6.179 21.522 o
-8 2 18 138.620 142.332 6.879 18.905 o
-8 2 19 530.963 555.604 15.349 4.053 o
-8 2 20 147.124 155.450 8.643 14.089 o
-8 2 21 315.115 325.264 11.970 6.921 o
-8 2 22 0.467 4.736 8.955 20.908 o
-8 3 1 361.430 359.261 6.161 11.015 o
-8 3 2 32.000 32.549 2.050 124.558 o
-8 3 3 6.737 7.923 1.307 448.372 o
-8 3 4 409.029 405.609 5.905 10.112 o
-8 3 5 158.067 159.868 3.743 27.278 o
-8 3 6 42.781 46.933 2.110 97.398 o
-8 3 7 30.152 32.048 2.495 111.300 o
-8 3 8 20.310 23.813 1.756 181.437 o
-8 3 9 343.178 338.955 6.697 10.996 o
-8 3 10 3.412 3.718 1.629 460.268 o
-8 3 11 95.232 92.588 3.820 39.693 o
-8 3 12 409.250 385.976 9.255 7.835 o
-8 3 13 185.908 186.184 5.971 18.303 o
-8 3 14 58.432 56.843 3.735 54.624 o
-8 3 15 226.834 230.129 8.099 12.433 o
-8 3 16 0.070 -0.335 1.617 641.972 o
-8 3 17 3.146 0.748 2.467 249.714 o
-8 3 18 1.951 2.736 3.054 169.378 o
-8 3 19 288.118 271.110 9.512 9.441 o
-8 3 20 461.748 472.041 14.086 4.804 o
-8 3 21 0.143 -1.589 3.541 134.323 o
-8 4 1 621.464 600.767 9.694 5.549 o
-8 4 2 38.577 39.970 2.076 107.692 o
-8 4 3 16.054 19.598 1.240 258.808 o
-8 4 4 2.557 2.020 0.924 1097.410 o
-8 4 5 233.556 220.372 4.524 18.541 o
-8 4 6 32.174 41.824 2.338 107.132 o
-8 4 7 48.053 47.802 3.038 72.654 o
-8 4 8 579.685 590.192 8.749 6.151 o
-8 4 9 57.767 64.489 3.573 55.617 o
-8 4 10 14.233 12.014 2.124 200.690 o
-8 4 11 228.984 227.765 6.241 15.438 o
-8 4 12 90.457 94.261 4.690 34.357 o
-8 4 13 47.526 42.179 3.484 66.231 o
-8 4 14 10.407 8.975 2.445 190.853 o
-8 4 15 5.541 4.692 3.275 137.915 o
-8 4 16 25.086 22.112 4.309 66.066 o
-8 4 17 17.608 25.763 3.957 78.363 o
-8 4 18 7.455 10.409 3.056 143.352 o
-8 4 19 1.381 0.178 3.445 138.955 o
-8 4 20 1.996 3.619 3.270 147.787 o
-8 4 21 68.473 58.594 7.489 22.442 o
-8 5 1 172.318 172.240 4.933 22.056 o
-8 5 2 341.829 350.643 6.980 10.655 o
-8 5 3 1534.950 1491.890 16.745 1.830 o
-8 5 4 20.212 25.800 1.691 182.428 o
-8 5 5 21.912 19.971 2.188 154.215 o
-8 5 6 5.442 2.542 1.427 507.454 o
-8 5 7 38.553 38.241 2.068 109.111 o
-8 5 8 2.350 1.741 1.209 811.878 o
-8 5 9 0.129 -1.494 1.494 748.403 o
-8 5 10 523.525 520.539 9.599 6.331 o
-8 5 11 65.682 68.469 3.843 49.177 o
-8 5 12 87.766 84.030 5.237 31.860 o
-8 5 13 129.368 138.432 5.624 23.686 o
-8 5 14 25.380 21.431 3.360 92.434 o
-8 5 15 11.973 8.223 2.547 176.158 o
-8 5 16 22.848 22.526 3.477 90.359 o
-8 5 17 25.622 24.277 3.490 86.648 o
-8 5 18 1.368 3.110 3.478 133.354 o
-8 5 19 43.671 34.564 4.353 54.832 o
-8 5 20 0.117 4.934 4.214 92.456 o
-8 5 21 20.277 14.031 4.478 66.669 o
-8 6 1 595.141 619.933 9.701 5.628 o
-8 6 2 0.385 -1.589 1.616 628.719 o
-8 6 3 33.174 32.825 2.472 107.387 o
-8 6 4 571.182 573.620 8.078 6.523 o
-8 6 5 774.514 797.594 11.139 4.186 o
-8 6 6 132.107 139.715 4.369 28.402 o
-8 6 7 825.108 830.659 11.188 3.985 o
-8 6 8 156.665 159.402 4.751 24.080 o
-8 6 9 36.096 34.318 2.342 106.766 o
-8 6 10 69.191 69.151 3.810 48.443 o
-8 6 11 71.670 80.445 4.945 36.374 o
-8 6 12 66.281 76.237 4.765 39.112 o
-8 6 13 0.059 -1.810 3.025 184.278 o
-8 6 14 9.681 7.209 2.713 170.248 o
-8 6 15 77.870 84.699 5.402 31.968 o
-8 6 16 119.314 128.611 6.640 20.933 o
-8 6 17 102.005 97.755 5.718 26.996 o
-8 6 18 2.449 10.326 4.007 96.351 o
-8 6 19 8.118 15.399 4.203 81.502 o
-8 6 20 4.754 -1.195 3.860 106.741 o
-8 7 1 0.006 -1.489 1.489 761.172 o
-8 7 2 0.887 4.032 1.764 460.066 o
-8 7 3 117.143 122.173 4.462 30.503 o
-8 7 4 438.167 456.904 8.389 7.825 o
-8 7 5 7.110 8.067 2.000 274.744 o
-8 7 6 164.662 162.678 5.490 21.179 o
-8 7 7 47.468 43.265 3.026 74.698 o
-8 7 8 0.676 0.297 1.325 881.990 o
-8 7 9 152.636 160.479 5.586 21.640 o
-8 7 10 5.160 6.538 1.660 385.946 o
-8 7 11 255.021 261.438 8.182 11.500 o
-8 7 12 56.408 57.542 5.625 34.977 o
-8 7 13 117.614 120.311 7.994 17.009 o
-8 7 14 7.067 1.952 3.456 125.137 o
-8 7 15 81.287 75.739 5.728 30.024 o
-8 7 16 14.432 8.430 3.982 86.805 o
-8 7 17 101.158 96.968 6.446 23.730 o
-8 7 18 0.067 0.540 3.960 107.215 o
-8 7 19 23.995 30.568 5.047 51.046 o
-8 7 20 4.424 12.813 5.049 61.219 o
-8 8 1 2.505 0.182 1.676 510.365 o
-8 8 2 7.445 7.412 2.449 207.368 o
-8 8 3 119.197 121.895 5.405 25.952 o
-8 8 4 73.061 83.159 4.594 38.703 o
-8 8 5 9.701 5.031 2.145 242.833 o
-8 8 6 3.274 1.396 1.886 390.843 o
-8 8 7 47.660 56.860 3.783 57.947 o
-8 8 8 57.034 75.636 4.566 42.851 o
-8 8 9 3.645 2.543 3.051 164.639 o
-8 8 10 284.356 290.409 8.439 10.494 o
-8 8 11 33.244 30.629 3.031 90.782 o
-8 8 12 0.779 -2.043 2.043 390.605 o
-8 8 13 40.004 45.396 4.524 51.705 o
-8 8 14 2.096 10.114 3.381 131.799 o
-8 8 15 78.481 87.066 6.112 27.517 o
-8 8 16 9.231 5.144 3.655 107.981 o
-8 8 17 27.208 16.608 4.620 59.854 o
-8 8 18 7.517 10.457 3.324 125.022 o
-8 8 19 24.153 14.351 5.038 53.702 o
-8 9 1 36.216 33.687 3.449 76.097 o
-8 9 2 6.222 2.031 2.129 284.987 o
-8 9 3 2.765 5.333 2.384 250.977 o
-8 9 4 104.920 109.463 5.385 27.844 o
-8 9 5 42.494 47.708 4.449 51.633 o
-8 9 6 48.045 40.007 2.853 78.970 o
-8 9 7 5.783 11.498 3.390 123.097 o
-8 9 8 70.302 73.977 5.369 33.857 o
-8 9 9 739.391 768.776 13.493 3.774 o
-8 9 10 186.036 188.815 6.290 17.502 o
-8 9 11 0.352 0.188 3.078 176.567 o
-8 9 12 232.134 246.623 9.952 9.803 o
-8 9 13 3.739 5.188 2.972 167.992 o
-8 9 14 511.186 537.354 13.616 4.703 o
-8 9 15 6.895 8.549 3.590 112.251 o
-8 9 16 0.688 4.927 4.279 89.234 o
-8 9 17 0.669 0.457 3.798 115.651 o
-8 9 18 0.556 7.781 3.557 124.964 o
-8 10 1 23.204 25.096 3.504 87.996 o
-8 10 2 16.747 14.376 2.899 129.646 o
-8 10 3 69.364 71.611 4.845 38.290 o
-8 10 4 136.221 142.838 6.793 19.256 o
-8 10 5 159.891 162.450 6.283 19.181 o
-8 10 6 258.053 259.596 7.652 12.156 o
-8 10 7 8.113 10.111 4.489 74.418 o
-8 10 8 51.152 53.353 4.657 45.800 o
-8 10 9 20.448 23.524 3.259 100.245 o
-8 10 10 74.747 73.611 4.842 37.237 o
-8 10 11 13.637 10.999 2.743 150.600 o
-8 10 12 8.380 5.639 2.513 199.306 o
-8 10 13 47.816 58.331 7.176 25.383 o
-8 10 14 38.313 31.462 4.867 49.398 o
-8 10 15 650.835 653.886 16.919 3.301 o
-8 10 16 36.586 33.699 5.044 47.142 o
-8 10 17 5.798 7.053 3.493 120.602 o
-8 11 1 179.163 174.827 6.742 16.986 o
-8 11 2 60.285 66.236 4.674 42.091 o
-8 11 3 65.019 71.562 6.811 25.528 o
-8 11 4 227.467 230.531 7.590 13.192 o
-8 11 5 22.974 17.983 3.560 89.575 o
-8 11 6 263.467 261.909 7.884 11.729 o
-8 11 7 225.988 235.234 7.578 13.191 o
-8 11 8 13.887 14.560 3.357 110.001 o
-8 11 9 0.007 -1.683 2.424 287.245 o
-8 11 10 103.110 107.943 5.966 25.312 o
-8 11 11 70.573 75.665 6.171 28.448 o
-8 11 12 8.490 9.447 4.840 64.997 o
-8 11 13 2.111 -2.755 3.921 106.959 o
-8 11 14 32.218 26.503 4.404 59.858 o
-8 11 15 8.122 9.611 5.451 52.420 o
-8 11 16 25.353 35.533 6.433 33.943 o
-8 12 1 41.922 37.091 4.268 56.353 o
-8 12 2 0.283 4.412 2.668 222.207 o
-8 12 3 19.205 11.518 3.331 106.106 o
-8 12 4 80.071 76.460 5.125 34.097 o
-8 12 5 7.161 7.166 2.817 168.821 o
-8 12 6 235.645 263.298 7.971 12.119 o
-8 12 7 159.499 155.841 7.083 17.238 o
-8 12 8 65.898 65.216 5.565 33.595 o
-8 12 9 5.551 11.929 3.740 104.196 o
-8 12 10 16.214 9.901 3.526 102.236 o
-8 12 11 17.995 25.890 5.563 45.725 o
-8 12 12 0.441 2.353 3.581 128.508 o
-8 12 13 1.399 -0.263 3.990 104.261 o
-8 12 14 51.608 51.676 7.783 22.306 o
-8 12 15 71.010 69.070 7.082 23.829 o
-8 13 1 0.443 0.665 3.334 149.836 o
-8 13 2 1.530 1.057 2.774 208.674 o
-8 13 3 3.402 3.419 3.669 116.879 o
-8 13 4 184.344 177.199 8.924 12.511 o
-8 13 5 60.425 54.703 5.859 32.795 o
-8 13 6 0.104 9.114 3.128 158.060 o
-8 13 7 15.526 10.326 3.673 96.596 o
-8 13 8 88.937 96.696 8.900 15.883 o
-8 13 9 73.477 65.021 6.402 27.332 o
-8 13 10 144.281 146.892 8.304 14.994 o
-8 13 11 196.420 203.982 12.468 7.808 o
-8 13 12 0.503 3.115 4.542 80.277 o
-8 13 13 83.176 75.486 8.255 18.366 o
-8 14 1 26.823 24.695 3.810 76.409 o
-8 14 2 0.477 4.000 3.572 127.514 o
-8 14 3 14.571 10.977 4.142 80.319 o
-8 14 4 64.199 70.593 5.622 33.048 o
-8 14 5 5.092 0.377 3.286 142.863 o
-8 14 6 2.639 2.589 4.072 97.352 o
-8 14 7 0.009 3.852 3.258 153.670 o
-8 14 8 147.013 147.010 8.793 13.890 o
-8 14 9 18.404 18.120 4.404 68.368 o
-8 14 10 481.371 517.102 19.311 3.147 o
-8 14 11 607.152 664.276 29.866 1.525 o
-8 15 1 25.943 22.540 6.734 32.125 o
-8 15 2 2.329 2.299 4.685 74.636 o
-8 15 3 7.721 8.794 3.660 107.325 o
-8 15 4 2.603 4.084 3.600 121.830 o
-8 15 5 4.828 0.435 3.603 121.002 o
-8 15 6 1.245 -3.152 3.152 165.862 o
-8 15 7 64.413 60.016 7.681 21.794 o
-7 0 2 2927.480 2911.730 44.472 0.472 o
-7 0 4 914.710 887.690 12.416 3.464 o
-7 0 6 18.748 23.596 1.378 216.588 o
-7 0 8 237.155 235.793 6.037 15.415 o
-7 0 10 2077.590 2084.200 37.016 0.718 o
-7 0 12 460.427 476.309 14.341 4.704 o
-7 0 14 0.631 4.710 3.915 106.156 o
-7 0 16 359.999 373.992 14.683 5.080 o
-7 0 18 6.112 2.579 3.422 128.539 o
-7 0 20 638.400 601.839 29.137 1.587 o
-7 0 22 1131.200 1171.790 61.111 0.404 o
-7 1 1 81.866 74.349 3.093 51.223 o
-7 1 2 2719.000 2735.380 28.140 0.756 o
-7 1 3 851.361 809.855 9.896 4.210 o
-7 1 4 87.818 104.654 2.607 49.001 o
-7 1 5 14.791 22.050 1.273 255.836 o
-7 1 6 201.354 208.180 3.613 22.417 o
-7 1 7 19.843 24.086 1.948 169.633 o
-7 1 8 26.978 27.663 1.646 159.218 o
-7 1 9 1145.300 1114.750 14.212 2.627 o
-7 1 10 3.793 4.577 1.535 478.922 o
-7 1 11 242.505 242.513 6.348 14.644 o
-7 1 12 33.934 36.827 4.175 61.213 o
-7 1 13 24.779 22.419 3.161 99.622 o
-7 1 14 962.013 964.849 25.522 1.670 o
-7 1 15 89.085 67.875 6.982 23.144 o
-7 1 16 0.002 0.868 2.465 274.009 o
-7 1 17 42.754 44.213 4.532 50.928 o
-7 1 18 84.004 94.602 7.346 21.147 o
-7 1 19 445.137 443.838 18.640 3.425 o
-7 1 20 455.088 463.243 13.726 4.984 o
-7 1 21 45.345 42.130 5.022 44.271 o
-7 1 22 107.361 98.254 10.021 12.845 o
-7 2 1 64.605 55.776 2.725 66.199 o
-7 2 2 524.238 508.401 7.680 7.272 o
-7 2 3 544.791 546.907 9.261 6.274 o
-7 2 4 223.653 239.881 4.270 19.015 o
-7 2 5 179.353 174.212 3.103 26.572 o
-7 2 6 1.043 0.412 0.828 1825.180 o
-7 2 7 579.180 593.646 7.488 6.639 o
-7 2 8 717.701 713.371 9.045 5.065 o
-7 2 9 85.493 94.188 3.382 44.944 o
-7 2 10 252.362 249.779 4.277 17.539 o
-7 2 11 48.702 44.557 1.907 96.751 o
-7 2 12 0.030 3.995 1.312 799.486 o
-7 2 13 4.774 4.295 1.463 486.430 o
-7 2 14 226.422 224.645 6.438 15.218 o
-7 2 15 18.856 17.577 2.842 125.880 o
-7 2 16 159.082 147.103 5.228 22.788 o
-7 2 17 2.838 0.668 1.665 499.220 o
-7 2 18 30.514 35.733 4.946 49.889 o
-7 2 19 0.020 0.663 2.561 254.762 o
-7 2 20 83.094 71.718 5.822 29.477 o
-7 2 21 2.829 16.100 10.107 16.191 o
-7 2 22 84.974 69.607 9.741 14.253 o
-7 3 1 6.132 3.491 1.128 606.210 o
-7 3 2 70.835 75.400 3.175 53.822 o
-7 3 3 85.789 86.868 2.752 51.133 o
-7 3 4 71.201 65.012 1.913 70.414 o
-7 3 5 382.640 407.703 5.945 10.461 o
-7 3 6 330.928 314.973 4.926 13.258 o
-7 3 7 96.540 116.612 3.662 38.321 o
-7 3 8 226.660 225.900 5.330 17.210 o
-7 3 9 12.414 14.124 2.296 187.144 o
-7 3 10 1169.940 1181.260 15.521 2.410 o
-7 3 11 47.563 47.396 3.451 65.486 o
-7 3 12 682.551 651.428 9.832 5.115 o
-7 3 13 150.249 146.543 4.356 26.455 o
-7 3 14 0.850 -0.375 1.498 700.903 o
-7 3 15 12.361 7.366 2.093 226.028 o
-7 3 16 11.722 9.193 2.212 210.069 o
-7 3 17 20.737 18.253 2.631 133.063 o
-7 3 18 157.206 156.454 7.011 17.495 o
-7 3 19 314.697 314.977 11.707 7.141 o
-7 3 20 17.724 9.217 3.443 104.492 o
-7 3 21 145.619 137.319 9.245 13.150 o
-7 3 22 17.956 22.317 4.928 56.450 o
-7 4 1 78.727 88.642 2.892 51.842 o
-7 4 2 26.591 22.378 1.492 177.187 o
-7 4 3 1.535 1.932 0.635 1910.830 o
-7 4 4 45.454 47.740 2.707 81.100 o
-7 4 5 60.300 65.369 2.440 69.966 o
-7 4 6 663.023 653.289 8.314 5.675 o
-7 4 7 92.338 84.734 2.385 52.365 o
-7 4 8 376.895 381.718 7.453 9.530 o
-7 4 9 1076.620 1119.470 14.192 2.720 o
-7 4 10 150.134 148.004 4.710 25.140 o
-7 4 11 341.475 343.261 8.053 9.723 o
-7 4 12 1521.030 1479.160 23.749 1.408 o
-7 4 13 1.766 2.886 2.008 363.138 o
-7 4 14 0.542 0.524 1.179 1092.640 o
-7 4 15 389.189 397.700 10.110 7.384 o
-7 4 16 168.139 174.226 7.369 15.952 o
-7 4 17 70.323 62.365 4.181 45.192 o
-7 4 18 0.867 1.344 1.957 409.243 o
-7 4 19 9.116 9.339 3.990 90.872 o
-7 4 20 86.058 89.441 13.185 8.457 o
-7 4 21 67.902 61.051 6.258 28.895 o
-7 5 1 186.010 180.263 5.018 20.803 o
-7 5 2 118.620 118.930 4.931 28.265 o
-7 5 3 934.785 958.266 12.374 3.356 o
-7 5 4 1902.170 1891.760 18.383 1.403 o
-7 5 5 61.539 61.619 3.133 60.578 o
-7 5 6 620.125 601.332 7.992 6.165 o
-7 5 7 1.749 4.649 1.066 879.916 o
-7 5 8 49.760 51.324 2.443 81.711 o
-7 5 9 268.731 275.256 5.201 15.142 o
-7 5 10 7.852 5.910 1.954 286.237 o
-7 5 11 1.374 2.075 1.818 447.961 o
-7 5 12 2.684 2.479 1.863 399.474 o
-7 5 13 61.802 58.371 4.050 49.391 o
-7 5 14 1.708 1.795 2.002 374.445 o
-7 5 15 87.477 100.822 5.249 30.832 o
-7 5 16 10.352 7.188 3.098 137.451 o
-7 5 17 209.273 211.482 7.276 14.396 o
-7 5 18 560.505 559.006 12.935 4.739 o
-7 5 19 3.296 5.969 3.869 104.372 o
-7 5 20 6.598 2.193 3.185 145.256 o
-7 5 21 0.989 -4.256 4.256 92.208 o
-7 6 1 71.218 81.206 3.637 48.002 o
-7 6 2 0.000 2.205 1.486 697.207 o
-7 6 3 401.870 391.701 6.717 9.712 o
-7 6 4 270.654 274.709 5.719 14.365 o
-7 6 5 377.344 390.347 7.361 9.543 o
-7 6 6 22.578 26.802 2.388 133.392 o
-7 6 7 0.002 1.896 1.317 880.738 o
-7 6 8 7.188 4.686 1.455 427.371 o
-7 6 9 11.162 12.854 1.848 248.203 o
-7 6 10 8.596 6.129 1.557 361.662 o
-7 6 11 4.755 5.159 1.897 337.200 o
-7 6 12 15.332 18.348 3.257 110.093 o
-7 6 13 37.314 41.508 3.697 67.680 o
-7 6 14 32.843 32.032 4.057 65.121 o
-7 6 15 1.798 1.901 2.611 229.803 o
-7 6 16 29.731 25.105 4.333 62.614 o
-7 6 17 57.054 61.105 5.649 34.435 o
-7 6 18 0.656 -2.600 2.600 245.129 o
-7 6 19 37.752 31.678 5.166 45.520 o
-7 6 20 10.001 20.390 5.177 55.006 o
-7 6 21 9.809 15.997 5.735 46.475 o
-7 7 1 359.810 351.269 7.617 9.815 o
-7 7 2 103.766 96.040 4.162 35.654 o
-7 7 3 149.458 164.385 5.177 23.014 o
-7 7 4 85.859 81.970 3.230 47.695 o
-7 7 5 5.901 5.682 2.298 242.469 o
-7 7 6 23.796 21.285 2.441 133.855 o
-7 7 7 169.317 188.893 5.128 21.200 o
-7 7 8 160.805 164.451 5.375 21.690 o
-7 7 9 0.000 0.453 2.458 277.423 o
-7 7 10 8.459 6.716 2.417 207.978 o
-7 7 11 97.507 101.107 5.583 27.932 o
-7 7 12 113.771 114.858 6.068 23.837 o
-7 7 13 0.006 0.741 2.887 200.788 o
-7 7 14 118.816 123.143 7.187 19.285 o
-7 7 15 1.145 1.128 2.841 200.899 o
-7 7 16 14.763 7.815 3.641 100.177 o
-7 7 17 20.728 4.494 5.232 53.078 o
-7 7 18 0.005 4.369 5.195 61.586 o
-7 7 19 12.256 13.158 4.074 83.478 o
-7 7 20 60.259 49.798 5.787 33.686 o
-7 8 1 138.004 150.971 5.394 23.498 o
-7 8 2 5.679 6.375 2.069 281.983 o
-7 8 3 5.782 9.310 2.063 269.496 o
-7 8 4 29.318 26.813 2.884 101.787 o
-7 8 5 5.305 7.705 1.818 333.237 o
-7 8 6 832.792 822.930 12.033 3.799 o
-7 8 7 349.532 356.776 6.991 10.479 o
-7 8 8 11.969 8.676 1.756 271.280 o
-7 8 9 108.132 106.492 4.969 29.790 o
-7 8 10 150.178 151.136 5.531 22.241 o
-7 8 11 61.282 61.559 4.981 39.442 o
-7 8 12 29.355 29.525 5.050 49.580 o
-7 8 13 168.648 176.625 8.003 14.561 o
-7 8 14 105.546 110.973 6.845 21.433 o
-7 8 15 474.109 489.527 12.510 5.364 o
-7 8 16 1.549 1.858 2.692 218.590 o
-7 8 17 32.397 26.108 4.861 52.059 o
-7 8 18 3.254 0.674 5.318 58.262 o
-7 8 19 4.871 2.432 4.721 71.950 o
-7 9 1 7.737 7.021 2.515 198.896 o
-7 9 2 85.231 96.033 5.092 32.347 o
-7 9 3 37.388 32.330 3.344 78.260 o
-7 9 4 57.230 62.678 4.196 48.364 o
-7 9 5 60.928 71.234 4.366 44.484 o
-7 9 6 7.099 7.718 2.099 259.223 o
-7 9 7 113.888 118.203 5.078 28.067 o
-7 9 8 112.180 115.620 5.501 26.373 o
-7 9 9 575.111 577.744 12.663 4.749 o
-7 9 10 246.216 271.336 9.158 10.366 o
-7 9 11 122.628 118.703 5.954 23.556 o
-7 9 12 297.561 312.236 13.538 6.063 o
-7 9 13 40.685 36.803 4.964 46.739 o
-7 9 14 52.727 57.233 5.846 33.737 o
-7 9 15 24.970 30.590 5.183 48.716 o
-7 9 16 55.812 61.210 6.533 28.348 o
-7 9 17 93.429 108.385 7.226 20.739 o
-7 9 18 15.403 6.381 4.051 84.433 o
-7 9 19 12.333 28.270 22.638 3.261 o
-7 10 1 1.347 1.269 2.226 316.479 o
-7 10 2 104.611 108.904 6.113 24.511 o
-7 10 3 90.112 90.178 5.426 30.094 o
-7 10 4 66.827 83.958 5.079 35.819 o
-7 10 5 30.562 27.483 3.677 76.399 o
-7 10 6 461.220 459.531 9.554 6.958 o
-7 10 7 140.722 134.549 5.364 23.990 o
-7 10 8 65.498 54.389 4.529 43.703 o
-7 10 9 4.314 0.967 2.476 239.364 o
-7 10 10 8.687 12.629 2.558 179.011 o
-7 10 11 3.308 3.765 2.601 217.464 o
-7 10 12 5.776 9.181 2.908 161.516 o
-7 10 13 126.153 132.684 8.457 15.359 o
-7 10 14 121.770 123.193 10.360 11.736 o
-7 10 15 172.752 167.626 10.681 10.176 o
-7 10 16 1.473 5.809 4.363 84.921 o
-7 10 17 22.815 14.462 5.610 45.295 o
-7 10 18 17.310 21.371 5.804 43.186 o
-7 11 1 46.453 40.707 3.905 59.780 o
-7 11 2 58.949 56.979 4.359 46.798 o
-7 11 3 0.183 -1.528 2.457 278.089 o
-7 11 4 107.424 112.144 5.937 24.950 o
-7 11 5 57.980 58.031 5.119 39.090 o
-7 11 6 123.809 131.582 5.813 23.584 o
-7 11 7 0.406 2.365 3.056 175.077 o
-7 11 8 272.055 276.430 8.561 10.643 o
-7 11 9 0.020 -2.075 2.482 273.728 o
-7 11 10 81.201 85.518 5.766 29.290 o
-7 11 11 4.630 5.636 2.989 162.887 o
-7 11 12 0.219 8.095 4.502 80.031 o
-7 11 13 12.673 7.685 3.173 127.433 o
-7 11 14 0.068 4.175 4.595 78.422 o
-7 11 15 1.016 5.403 4.505 80.337 o
-7 11 16 0.001 -1.753 5.189 62.695 o
-7 12 1 32.904 37.230 4.024 64.487 o
-7 12 2 158.109 156.339 6.747 18.143 o
-7 12 3 6.396 11.626 2.829 163.104 o
-7 12 4 202.454 200.275 6.933 15.388 o
-7 12 5 83.997 92.451 5.719 28.930 o
-7 12 6 14.323 20.810 4.029 80.377 o
-7 12 7 16.401 21.123 3.260 106.658 o
-7 12 8 81.778 80.160 5.430 31.583 o
-7 12 9 118.150 100.976 5.674 25.712 o
-7 12 10 20.130 16.517 3.214 106.780 o
-7 12 11 5.768 7.973 3.281 133.566 o
-7 12 12 4.861 5.660 5.973 45.431 o
-7 12 13 97.240 114.044 9.003 15.128 o
-7 12 14 3.171 9.072 4.917 65.787 o
-7 12 15 4.999 3.706 3.695 112.768 o
-7 13 1 30.704 31.059 4.080 65.945 o
-7 13 2 42.798 37.050 4.228 56.667 o
-7 13 3 591.624 593.891 12.999 4.557 o
-7 13 4 54.724 55.701 5.374 37.526 o
-7 13 5 48.539 51.688 6.080 32.805 o
-7 13 6 0.024 2.152 2.951 189.220 o
-7 13 7 257.450 252.523 9.691 9.740 o
-7 13 8 38.405 35.119 4.411 55.680 o
-7 13 9 84.580 101.218 6.815 23.093 o
-7 13 10 3.231 7.927 4.531 77.026 o
-7 13 11 2.704 0.587 3.936 105.067 o
-7 13 12 5.553 -0.158 3.806 108.525 o
-7 13 13 19.848 22.005 5.864 41.840 o
-7 13 14 3.838 2.338 19.449 4.451 o
-7 14 1 2.533 -0.774 3.901 107.498 o
-7 14 2 6.898 4.474 2.990 157.855 o
-7 14 3 41.252 39.540 4.493 52.685 o
-7 14 4 24.384 23.545 4.083 71.351 o
-7 14 5 132.740 123.036 8.335 15.598 o
-7 14 6 354.262 359.176 11.224 7.046 o
-7 14 7 5.235 5.113 3.953 98.573 o
-7 14 8 100.103 88.354 6.704 22.987 o
-7 14 9 250.714 254.614 10.786 8.680 o
-7 14 10 226.427 244.006 10.637 9.137 o
-7 14 11 129.934 129.138 8.699 14.747 o
-7 15 1 5.099 3.662 3.277 139.878 o
-7 15 2 1.931 0.437 4.141 96.111 o
-7 15 3 1.170 4.335 5.156 62.005 o
-7 15 4 15.690 12.291 3.956 85.011 o
-7 15 5 143.763 172.637 8.530 14.187 o
-7 15 6 0.265 -1.730 3.972 106.652 o
-7 15 7 1.446 10.101 4.320 84.766 o
-7 15 8 54.161 46.707 7.020 26.218 o
-7 15 9 67.640 47.741 8.530 18.622 o
-7 16 1 8.405 -6.514 8.928 20.758 o
-7 16 2 135.769 122.731 15.294 6.177 o
-7 16 3 35.330 18.952 9.221 18.015 o
-6 0 2 1748.640 1732.590 21.118 1.388 o
-6 0 4 3449.310 3412.200 41.771 0.447 o
-6 0 6 141.690 141.378 6.018 21.442 o
-6 0 8 702.065 726.331 12.595 4.141 o
-6 0 10 23.875 28.433 4.049 71.044 o
-6 0 12 48.522 37.449 3.280 70.820 o
-6 0 14 42.601 35.599 3.155 77.849 o
-6 0 16 30.031 29.039 3.430 82.806 o
-6 0 18 1.463 5.156 4.303 87.495 o
-6 0 20 3741.740 3877.950 90.747 0.159 o
-6 0 22 106.683 108.891 10.834 11.306 o
-6 1 1 172.534 166.852 4.148 24.510 o
-6 1 2 484.427 465.831 7.797 7.721 o
-6 1 3 374.760 340.199 5.110 11.863 o
-6 1 4 187.907 183.705 2.999 25.681 o
-6 1 5 270.506 258.200 2.769 18.633 o
-6 1 6 445.826 440.033 5.063 9.884 o
-6 1 7 133.311 131.822 2.862 35.194 o
-6 1 8 458.962 459.964 6.328 8.845 o
-6 1 9 456.452 451.588 9.009 7.329 o
-6 1 10 23.192 28.385 2.019 149.385 o
-6 1 11 8.059 7.127 1.562 361.001 o
-6 1 12 23.595 24.691 3.969 74.378 o
-6 1 13 134.566 129.857 4.528 27.980 o
-6 1 14 578.020 581.626 10.418 5.537 o
-6 1 15 144.627 141.442 4.829 25.405 o
-6 1 16 133.304 129.401 4.049 30.191 o
-6 1 17 92.987 87.645 4.317 37.011 o
-6 1 18 17.670 16.980 3.113 114.536 o
-6 1 19 110.401 123.903 7.456 18.795 o
-6 1 20 199.975 210.254 9.799 10.670 o
-6 1 21 239.927 241.232 10.647 8.996 o
-6 1 22 57.185 37.603 6.452 29.912 o
-6 2 1 511.479 491.078 6.686 7.946 o
-6 2 2 977.310 963.920 11.922 3.337 o
-6 2 3 3581.980 3545.620 35.452 0.495 o
-6 2 4 414.708 413.819 5.080 10.535 o
-6 2 5 27.025 28.773 1.717 154.060 o
-6 2 6 456.456 457.532 6.070 9.040 o
-6 2 7 323.408 330.552 4.853 13.326 o
-6 2 8 58.740 64.117 2.759 66.589 o
-6 2 9 376.246 374.865 5.148 11.475 o
-6 2 10 827.791 822.567 12.090 3.800 o
-6 2 11 95.515 92.121 3.732 40.319 o
-6 2 12 723.132 726.157 11.779 4.290 o
-6 2 13 49.392 43.500 3.313 68.012 o
-6 2 14 21.753 19.804 2.341 145.658 o
-6 2 15 63.084 56.391 2.661 67.744 o
-6 2 16 1.957 1.540 1.319 746.202 o
-6 2 17 37.682 37.215 3.270 78.093 o
-6 2 18 6.252 10.475 2.209 238.158 o
-6 2 19 51.127 52.857 4.619 46.319 o
-6 2 20 57.128 56.891 7.208 24.586 o
-6 2 21 0.442 -4.404 4.404 86.631 o
-6 2 22 4.451 1.762 6.379 40.461 o
-6 3 1 1272.160 1249.310 14.877 2.323 o
-6 3 2 256.190 269.539 5.288 15.492 o
-6 3 3 227.454 212.755 4.847 18.368 o
-6 3 4 347.621 353.846 5.244 12.150 o
-6 3 5 5.848 7.869 1.158 523.921 o
-6 3 6 1016.500 1047.820 10.266 3.416 o
-6 3 7 370.799 349.910 5.680 11.355 o
-6 3 8 2791.710 2749.320 26.901 0.765 o
-6 3 9 4863.880 4876.570 46.362 0.299 o
-6 3 10 118.688 107.082 3.514 36.264 o
-6 3 11 2238.720 2229.250 25.605 0.970 o
-6 3 12 36.651 36.748 2.561 97.951 o
-6 3 13 302.109 320.404 6.654 11.942 o
-6 3 14 114.002 121.252 5.100 27.806 o
-6 3 15 11.938 12.384 2.424 180.249 o
-6 3 16 0.958 0.401 1.678 555.847 o
-6 3 17 0.889 6.563 2.033 342.151 o
-6 3 18 5.032 4.152 2.206 270.834 o
-6 3 19 9.798 8.528 2.180 226.345 o
-6 3 20 23.418 24.792 3.848 77.680 o
-6 3 21 64.886 68.225 6.149 29.522 o
-6 3 22 13.329 21.160 7.885 25.276 o
-6 4 1 1315.770 1296.910 13.095 2.412 o
-6 4 2 814.418 800.690 9.470 4.434 o
-6 4 3 178.038 189.758 3.875 24.015 o
-6 4 4 791.053 773.278 10.000 4.437 o
-6 4 5 1904.930 1898.100 16.834 1.466 o
-6 4 6 143.450 139.668 3.219 31.817 o
-6 4 7 1228.290 1233.190 12.251 2.647 o
-6 4 8 8.789 9.395 1.266 402.293 o
-6 4 9 0.382 -0.443 1.273 997.143 o
-6 4 10 2119.520 2128.300 23.275 1.088 o
-6 4 11 2325.510 2301.130 24.896 0.958 o
-6 4 12 265.757 270.427 4.882 15.767 o
-6 4 13 769.817 751.500 11.060 4.288 o
-6 4 14 0.339 -0.173 1.446 782.537 o
-6 4 15 0.044 6.489 1.870 408.719 o
-6 4 16 66.054 64.141 3.644 51.970 o
-6 4 17 36.481 40.749 3.610 70.143 o
-6 4 18 23.568 19.312 2.581 129.073 o
-6 4 19 13.920 9.569 2.395 180.785 o
-6 4 20 0.669 6.155 3.090 164.444 o
-6 4 21 0.057 -0.924 3.233 161.338 o
-6 4 22 15.993 11.549 4.367 72.567 o
-6 5 1 23.476 31.455 2.678 114.438 o
-6 5 2 176.256 159.988 4.051 24.774 o
-6 5 3 143.706 148.890 4.335 27.007 o
-6 5 4 174.139 182.536 4.031 24.141 o
-6 5 5 340.979 334.011 6.049 11.709 o
-6 5 6 294.482 304.255 4.738 14.558 o
-6 5 7 2.516 2.383 0.901 1108.210 o
-6 5 8 55.403 60.544 2.739 69.681 o
-6 5 9 23.943 22.998 1.928 159.809 o
-6 5 10 755.965 766.444 15.070 3.399 o
-6 5 11 52.776 53.999 2.254 81.826 o
-6 5 12 171.392 163.243 4.042 25.051 o
-6 5 13 22.575 19.054 2.168 154.878 o
-6 5 14 16.059 10.796 1.881 220.009 o
-6 5 15 19.423 15.975 2.388 153.619 o
-6 5 16 77.306 73.703 4.851 36.740 o
-6 5 17 106.461 114.748 4.656 31.168 o
-6 5 18 122.790 129.573 6.079 22.714 o
-6 5 19 50.013 42.859 4.912 44.386 o
-6 5 20 17.040 22.523 4.816 58.914 o
-6 5 21 22.014 16.078 5.062 53.710 o
-6 6 1 163.539 144.924 4.492 24.960 o
-6 6 2 135.925 129.558 4.215 29.183 o
-6 6 3 4.423 9.492 1.517 415.431 o
-6 6 4 3.596 2.331 1.399 587.612 o
-6 6 5 220.721 213.723 4.261 19.812 o
-6 6 6 120.155 133.765 4.477 29.462 o
-6 6 7 8.570 5.701 1.212 460.766 o
-6 6 8 6.362 6.144 1.692 360.931 o
-6 6 9 366.592 372.123 6.693 10.368 o
-6 6 10 275.227 279.581 6.456 13.182 o
-6 6 11 92.047 92.179 5.095 31.730 o
-6 6 12 75.632 70.464 4.693 38.566 o
-6 6 13 21.792 18.277 1.995 169.623 o
-6 6 14 28.695 26.305 2.539 116.073 o
-6 6 15 4.870 3.118 1.895 349.693 o
-6 6 16 11.642 12.750 2.927 140.255 o
-6 6 17 119.158 131.111 7.473 18.226 o
-6 6 18 30.993 36.922 3.811 70.029 o
-6 6 19 1.024 10.450 4.694 72.645 o
-6 6 20 4.203 0.554 3.562 124.575 o
-6 6 21 7.246 13.980 5.326 54.258 o
-6 7 1 86.963 94.290 5.128 32.016 o
-6 7 2 266.262 267.998 6.426 13.574 o
-6 7 3 611.499 590.351 9.808 5.581 o
-6 7 4 370.836 366.135 7.112 9.995 o
-6 7 5 142.943 131.707 3.910 29.589 o
-6 7 6 0.140 0.687 1.306 938.709 o
-6 7 7 66.451 69.893 3.221 55.842 o
-6 7 8 15.957 11.607 2.447 165.780 o
-6 7 9 0.030 3.540 1.782 479.418 o
-6 7 10 791.411 793.786 12.466 3.846 o
-6 7 11 145.183 144.926 5.527 22.764 o
-6 7 12 196.921 193.276 6.296 16.993 o
-6 7 13 51.817 50.568 5.047 41.683 o
-6 7 14 97.922 101.942 7.059 21.298 o
-6 7 15 107.716 117.084 6.462 22.588 o
-6 7 16 3.480 3.678 2.985 169.947 o
-6 7 17 0.071 2.388 2.640 234.066 o
-6 7 18 95.475 93.926 6.183 25.440 o
-6 7 19 1.920 1.204 3.279 150.238 o
-6 7 20 22.569 22.296 4.743 58.190 o
-6 8 1 1833.840 1816.790 26.313 1.115 o
-6 8 2 226.387 238.875 6.578 14.768 o
-6 8 3 47.096 52.837 3.632 61.369 o
-6 8 4 165.857 180.100 5.306 21.150 o
-6 8 5 103.317 109.452 4.322 33.777 o
-6 8 6 141.314 145.482 4.816 25.555 o
-6 8 7 904.924 903.689 13.872 3.215 o
-6 8 8 452.692 470.479 9.854 6.816 o
-6 8 9 172.114 171.843 5.730 19.872 o
-6 8 10 0.063 0.611 1.879 468.757 o
-6 8 11 54.642 52.726 3.460 60.796 o
-6 8 12 8.240 7.665 1.996 267.752 o
-6 8 13 83.707 75.020 6.548 25.306 o
-6 8 14 0.086 6.645 3.398 138.336 o
-6 8 15 24.320 14.222 3.856 80.624 o
-6 8 16 183.323 185.688 8.198 13.704 o
-6 8 17 7.266 12.379 3.230 129.626 o
-6 8 18 2.425 4.476 4.014 99.223 o
-6 8 19 11.136 9.645 4.601 69.635 o
-6 8 20 10.915 7.477 4.826 64.641 o
-6 9 1 0.019 -0.571 2.413 289.696 o
-6 9 2 346.407 354.915 8.304 9.366 o
-6 9 3 118.640 130.083 5.395 25.707 o
-6 9 4 8.050 11.833 2.937 149.249 o
-6 9 5 0.046 -0.621 2.582 252.757 o
-6 9 6 252.099 252.663 6.578 13.894 o
-6 9 7 1110.000 1140.970 15.243 2.536 o
-6 9 8 425.908 410.338 9.370 7.519 o
-6 9 9 5.589 8.766 2.271 238.627 o
-6 9 10 8.882 12.186 4.476 73.666 o
-6 9 11 0.790 -2.601 2.601 243.993 o
-6 9 12 8.257 15.224 2.279 204.697 o
-6 9 13 160.093 153.807 9.048 13.031 o
-6 9 14 60.747 59.755 6.098 30.755 o
-6 9 15 25.381 23.871 4.321 65.220 o
-6 9 16 0.032 22.019 5.946 45.034 o
-6 9 17 2.171 -3.477 5.577 53.555 o
-6 9 18 2.057 2.908 3.952 103.605 o
-6 9 19 5.821 2.712 4.478 78.752 o
-6 10 1 239.431 240.135 6.957 13.788 o
-6 10 2 207.720 212.592 6.643 15.597 o
-6 10 3 5.732 10.850 4.043 91.274 o
-6 10 4 26.277 25.604 3.091 98.641 o
-6 10 5 44.534 45.777 3.650 63.866 o
-6 10 6 558.360 569.352 10.569 5.601 o
-6 10 7 107.300 107.971 4.850 30.427 o
-6 10 8 795.498 815.471 14.441 3.401 o
-6 10 9 300.452 303.741 8.265 10.348 o
-6 10 10 10.345 18.272 3.614 100.388 o
-6 10 11 25.672 23.850 3.729 79.728 o
-6 10 12 0.068 -2.696 2.995 187.844 o
-6 10 13 47.397 49.586 5.576 37.389 o
-6 10 14 3.753 7.373 3.492 123.903 o
-6 10 15 88.090 84.764 7.024 22.499 o
-6 10 16 98.311 99.749 8.486 16.663 o
-6 10 17 31.511 43.273 6.670 30.807 o
-6 10 18 19.714 33.134 6.450 34.720 o
-6 11 1 8.286 4.045 2.468 209.091 o
-6 11 2 13.979 16.009 2.901 133.406 o
-6 11 3 4.235 5.710 2.361 243.389 o
-6 11 4 6.170 5.139 2.103 276.619 o
-6 11 5 18.678 15.693 2.661 138.386 o
-6 11 6 85.462 79.946 4.531 37.343 o
-6 11 7 105.329 101.569 4.699 31.862 o
-6 11 8 153.556 132.780 5.706 22.023 o
-6 11 9 4.241 0.335 2.554 229.008 o
-6 11 10 72.973 64.234 4.482 41.496 o
-6 11 11 60.112 66.777 6.188 29.837 o
-6 11 12 36.945 31.985 4.624 53.348 o
-6 11 13 7.354 6.439 3.528 116.561 o
-6 11 14 38.450 40.863 6.047 35.165 o
-6 11 15 297.970 320.682 15.175 5.171 o
-6 11 16 41.970 45.851 8.501 19.887 o
-6 11 17 7.024 7.135 9.680 17.630 o
-6 12 1 81.418 83.005 5.478 31.154 o
-6 12 2 3.550 6.726 3.142 150.700 o
-6 12 3 121.810 132.401 6.086 22.661 o
-6 12 4 21.599 19.138 3.157 105.592 o
-6 12 5 150.196 153.334 6.055 20.535 o
-6 12 6 13.644 18.099 3.123 119.500 o
-6 12 7 86.790 87.805 5.605 29.533 o
-6 12 8 0.303 -2.651 2.651 238.144 o
-6 12 9 30.924 27.390 3.665 76.477 o
-6 12 10 113.120 107.700 7.305 19.517 o
-6 12 11 1.363 3.627 2.867 191.187 o
-6 12 12 2.449 4.901 3.317 141.293 o
-6 12 13 59.811 66.767 6.873 25.791 o
-6 12 14 100.390 93.345 8.694 16.131 o
-6 12 15 0.400 7.306 4.360 85.311 o
-6 12 16 0.514 -0.957 15.092 7.408 o
-6 13 1 65.293 62.756 5.387 35.217 o
-6 13 2 0.620 2.088 2.871 197.147 o
-6 13 3 139.664 152.801 7.038 18.187 o
-6 13 4 0.921 0.930 2.752 215.249 o
-6 13 5 30.818 28.949 3.542 79.196 o
-6 13 6 6.666 8.970 2.750 173.910 o
-6 13 7 14.707 13.438 2.757 143.920 o
-6 13 8 59.927 60.444 4.741 42.104 o
-6 13 9 3.524 -0.638 3.302 145.752 o
-6 13 10 48.998 42.496 7.454 24.381 o
-6 13 11 10.011 5.143 6.908 33.667 o
-6 13 12 6.974 7.717 3.894 97.897 o
-6 13 13 9.440 17.686 5.513 49.776 o
-6 13 14 18.450 8.372 5.889 43.229 o
-6 14 1 3.047 1.384 4.349 85.981 o
-6 14 2 6.177 16.597 3.896 93.980 o
-6 14 3 16.639 23.199 4.446 66.950 o
-6 14 4 0.003 0.947 3.462 139.784 o
-6 14 5 0.389 -2.860 2.860 204.420 o
-6 14 6 13.876 15.265 3.512 102.457 o
-6 14 7 16.300 17.327 3.888 84.693 o
-6 14 8 79.070 70.812 5.610 31.292 o
-6 14 9 37.202 23.661 4.853 51.070 o
-6 14 10 29.331 36.999 5.098 47.883 o
-6 14 11 47.313 37.712 9.199 17.313 o
-6 14 12 43.921 44.824 5.752 36.713 o
-6 15 1 68.071 70.053 5.924 30.535 o
-6 15 2 25.111 25.913 5.435 45.744 o
-6 15 3 183.149 170.664 8.927 12.596 o
-6 15 4 52.207 46.215 4.925 43.361 o
-6 15 5 97.504 95.928 6.502 23.770 o
-6 15 6 45.300 53.060 5.408 39.052 o
-6 15 7 42.199 35.176 4.853 48.003 o
-6 15 8 4.548 -2.961 4.774 71.338 o
-6 15 9 28.121 28.187 9.268 17.944 o
-6 15 10 141.748 130.245 10.733 10.782 o
-6 16 1 52.848 49.595 5.007 41.990 o
-6 16 2 81.375 67.872 6.041 28.547 o
-6 16 3 35.076 29.176 4.374 58.696 o
-6 16 4 10.630 4.350 5.443 52.608 o
-6 16 5 2.910 3.235 3.813 109.527 o
-6 16 6 11.741 10.466 5.014 59.411 o
-5 0 2 2641.640 2610.060 27.669 0.791 o
-5 0 4 482.833 478.444 6.791 8.230 o
-5 0 6 633.988 661.726 16.084 3.514 o
-5 0 8 548.142 535.042 12.495 4.983 o
-5 0 10 422.885 410.171 9.759 7.301 o
-5 0 12 291.574 302.486 6.764 12.197 o
-5 0 14 86.879 88.257 5.372 30.883 o
-5 0 16 30.067 22.068 3.111 95.756 o
-5 0 18 8.529 11.009 3.592 108.170 o
-5 0 20 126.921 130.609 9.270 13.585 o
-5 0 22 6.084 -3.236 6.327 40.974 o
-5 1 1 259.778 259.546 3.974 17.497 o
-5 1 2 861.840 844.999 8.147 4.471 o
-5 1 3 57.835 49.129 1.792 87.541 o
-5 1 4 3754.010 3732.750 38.316 0.446 o
-5 1 5 46.424 41.653 1.240 115.516 o
-5 1 6 1123.460 1128.200 10.264 3.120 o
-5 1 7 3.991 6.468 0.885 777.628 o
-5 1 8 481.475 473.456 7.322 7.976 o
-5 1 9 9.899 6.118 1.314 400.181 o
-5 1 10 1227.450 1214.760 13.280 2.555 o
-5 1 11 41.514 39.363 2.052 104.878 o
-5 1 12 596.137 579.136 8.448 6.204 o
-5 1 13 467.296 450.125 7.388 8.185 o
-5 1 14 8.991 5.983 1.950 276.441 o
-5 1 15 124.061 128.570 4.930 27.302 o
-5 1 16 55.678 56.622 3.739 55.583 o
-5 1 17 48.415 44.037 3.690 61.779 o
-5 1 18 9.122 6.305 1.949 274.036 o
-5 1 19 152.201 157.178 5.582 21.776 o
-5 1 20 6.114 2.297 2.963 165.931 o
-5 1 21 449.269 457.397 19.261 3.252 o
-5 1 22 134.865 134.793 9.207 13.486 o
-5 2 1 1519.480 1497.780 14.734 1.975 o
-5 2 3 130.089 120.925 2.396 38.616 o
-5 2 4 1133.860 1201.310 10.845 2.969 o
-5 2 5 190.583 187.552 3.004 25.291 o
-5 2 6 203.572 195.717 3.258 23.445 o
-5 2 7 1360.990 1386.410 12.987 2.317 o
-5 2 8 9.039 13.673 1.212 373.124 o
-5 2 9 20.723 16.888 1.911 181.878 o
-5 2 10 403.843 380.619 8.185 8.664 o
-5 2 11 213.316 206.345 4.587 19.700 o
-5 2 12 148.953 147.335 6.119 20.564 o
-5 2 13 260.661 256.578 5.677 14.967 o
-5 2 14 52.384 51.464 3.446 62.301 o
-5 2 15 191.695 195.531 6.802 16.063 o
-5 2 16 17.549 20.335 2.173 167.692 o
-5 2 17 115.071 118.646 4.530 30.599 o
-5 2 18 0.112 -1.854 1.854 487.831 o
-5 2 19 5.125 11.209 3.617 111.475 o
-5 2 20 52.232 47.315 4.297 50.771 o
-5 2 21 154.036 156.725 9.346 12.593 o
-5 2 22 800.180 835.692 38.004 0.972 o
-5 3 1 304.774 315.151 4.887 13.955 o
-5 3 2 704.332 688.707 8.500 5.331 o
-5 3 3 802.997 816.602 8.483 4.663 o
-5 3 4 2943.560 2853.310 25.432 0.755 o
-5 3 5 2544.590 2634.800 20.566 0.964 o
-5 3 6 1715.870 1765.210 15.514 1.680 o
-5 3 7 321.545 301.291 5.649 12.862 o
-5 3 8 174.646 179.126 3.219 26.465 o
-5 3 9 111.193 112.719 2.929 40.363 o
-5 3 10 929.691 941.369 10.995 3.618 o
-5 3 11 122.445 125.497 3.804 32.880 o
-5 3 12 894.188 895.316 13.575 3.294 o
-5 3 13 25.028 27.833 2.526 121.337 o
-5 3 14 18.068 16.060 2.192 171.560 o
-5 3 15 107.162 117.382 5.149 28.414 o
-5 3 16 1.082 -0.224 2.264 316.406 o
-5 3 17 1.479 -1.740 1.740 509.510 o
-5 3 18 6.444 11.342 2.427 205.378 o
-5 3 19 0.332 -1.774 1.774 525.784 o
-5 3 20 135.283 142.165 8.160 15.653 o
-5 3 21 66.309 64.389 5.117 37.135 o
-5 3 22 114.851 91.349 9.069 14.800 o
-5 4 1 1639.580 1597.100 16.080 1.758 o
-5 4 2 2423.520 2392.240 25.960 0.896 o
-5 4 3 227.519 236.316 4.544 18.418 o
-5 4 4 461.157 483.847 5.887 8.934 o
-5 4 5 42.321 47.169 2.026 99.781 o
-5 4 6 496.243 498.616 7.145 7.818 o
-5 4 7 380.558 380.599 5.789 10.834 o
-5 4 8 5.147 5.255 1.085 632.132 o
-5 4 9 24.933 28.521 1.838 154.094 o
-5 4 10 277.103 285.872 5.353 14.532 o
-5 4 11 52.241 52.185 2.550 77.556 o
-5 4 12 134.742 132.490 4.235 29.069 o
-5 4 13 7.881 7.517 1.978 274.500 o
-5 4 14 1.216 2.179 1.696 508.341 o
-5 4 15 16.968 13.810 2.243 175.217 o
-5 4 16 121.027 115.952 5.309 26.467 o
-5 4 17 92.529 99.883 4.509 34.836 o
-5 4 18 8.756 6.164 2.359 215.322 o
-5 4 19 57.220 54.824 4.312 48.079 o
-5 4 20 9.007 1.839 3.477 120.609 o
-5 4 21 5.352 6.881 5.086 61.259 o
-5 4 22 0.863 5.728 5.033 64.811 o
-5 5 1 43.081 48.184 2.860 79.471 o
-5 5 2 3.802 5.924 1.098 673.807 o
-5 5 3 879.841 855.202 9.617 4.112 o
-5 5 4 439.610 451.899 6.180 9.211 o
-5 5 5 244.997 229.930 3.821 19.023 o
-5 5 6 100.485 100.604 2.572 46.338 o
-5 5 7 4.816 5.404 1.186 592.288 o
-5 5 8 5.813 7.185 1.069 572.163 o
-5 5 9 527.413 544.704 7.425 7.223 o
-5 5 10 116.456 112.929 5.037 28.267 o
-5 5 11 1527.090 1545.210 18.429 1.707 o
-5 5 12 951.123 930.022 13.433 3.179 o
-5 5 13 2.782 3.129 2.015 344.716 o
-5 5 14 36.746 31.994 3.255 81.068 o
-5 5 15 2.759 4.613 1.950 353.458 o
-5 5 16 41.139 45.953 3.423 69.823 o
-5 5 17 28.280 30.019 2.868 101.689 o
-5 5 18 376.263 383.221 10.535 7.258 o
-5 5 19 29.512 29.465 4.391 60.619 o
-5 5 20 19.410 11.854 3.446 100.726 o
-5 5 21 41.731 41.588 4.967 45.850 o
-5 6 1 691.767 682.508 10.374 4.854 o
-5 6 2 569.744 580.718 8.988 6.142 o
-5 6 3 27.674 27.642 1.983 141.141 o
-5 6 4 321.020 332.179 6.066 12.095 o
-5 6 5 117.694 118.071 3.464 35.820 o
-5 6 6 698.107 679.792 9.349 5.133 o
-5 6 7 326.462 323.877 4.781 13.407 o
-5 6 8 523.696 519.889 7.881 7.136 o
-5 6 9 288.779 287.975 5.647 13.807 o
-5 6 10 494.986 500.996 8.028 7.362 o
-5 6 11 228.153 228.646 5.906 16.049 o
-5 6 12 297.736 298.194 6.953 11.896 o
-5 6 13 108.115 98.169 4.451 33.140 o
-5 6 14 43.428 51.693 4.375 51.755 o
-5 6 15 3.907 5.044 2.140 290.360 o
-5 6 16 935.799 923.303 15.665 2.860 o
-5 6 17 0.364 4.640 2.558 239.151 o
-5 6 18 24.594 21.792 3.138 101.040 o
-5 6 19 5.805 1.975 2.841 180.051 o
-5 6 20 0.451 4.308 3.691 119.535 o
-5 6 21 4.654 13.595 4.996 62.154 o
-5 7 1 116.012 124.216 4.682 29.441 o
-5 7 2 0.043 1.860 1.397 789.433 o
-5 7 3 130.311 117.635 4.462 29.309 o
-5 7 4 247.840 261.159 5.806 15.082 o
-5 7 5 23.793 20.030 2.263 144.903 o
-5 7 6 1.477 1.538 0.950 1265.020 o
-5 7 7 35.128 33.129 2.105 116.821 o
-5 7 8 9.621 12.891 2.646 167.209 o
-5 7 9 1248.570 1267.530 15.182 2.310 o
-5 7 10 363.764 363.895 10.951 7.143 o
-5 7 11 213.951 222.107 8.550 12.092 o
-5 7 12 738.178 746.108 15.346 3.395 o
-5 7 13 92.192 92.642 4.836 33.289 o
-5 7 14 73.506 66.249 5.500 32.999 o
-5 7 15 205.429 184.446 7.618 14.232 o
-5 7 16 4.073 1.742 3.530 125.838 o
-5 7 17 281.850 281.784 9.341 9.626 o
-5 7 18 106.411 136.808 9.062 14.445 o
-5 7 19 142.742 124.442 8.215 15.565 o
-5 7 20 96.064 87.325 7.557 19.935 o
-5 8 1 142.378 137.142 4.970 25.227 o
-5 8 2 0.020 -0.958 1.453 798.477 o
-5 8 3 6.249 8.412 2.065 269.054 o
-5 8 4 66.790 78.603 3.938 46.503 o
-5 8 5 142.458 150.171 5.106 24.233 o
-5 8 6 102.005 98.023 3.401 40.746 o
-5 8 7 412.287 398.221 6.272 9.854 o
-5 8 8 477.870 490.894 8.637 7.216 o
-5 8 9 78.072 86.004 4.202 40.719 o
-5 8 10 68.121 69.228 3.882 47.969 o
-5 8 11 84.826 83.505 4.176 39.859 o
-5 8 12 0.261 1.922 1.899 439.561 o
-5 8 13 3.829 12.299 3.393 125.666 o
-5 8 14 120.966 121.575 7.184 19.233 o
-5 8 15 0.597 -0.522 3.620 127.666 o
-5 8 16 3.516 -0.214 3.615 122.811 o
-5 8 17 26.381 23.408 4.949 52.983 o
-5 8 18 10.487 10.152 3.707 100.868 o
-5 8 19 0.000 9.913 4.072 96.292 o
-5 8 20 8.975 4.494 4.343 80.292 o
-5 9 1 1047.720 1044.640 14.466 2.779 o
-5 9 2 28.178 36.544 3.258 86.090 o
-5 9 3 3.773 8.588 2.590 204.440 o
-5 9 4 1.208 -1.227 1.587 613.643 o
-5 9 5 380.269 377.803 7.948 9.121 o
-5 9 6 15.348 18.191 2.070 187.668 o
-5 9 7 31.933 35.517 2.356 111.219 o
-5 9 8 59.720 63.065 3.837 51.851 o
-5 9 9 23.223 22.407 3.286 96.729 o
-5 9 10 25.023 20.134 3.033 105.651 o
-5 9 11 29.845 32.154 3.862 70.895 o
-5 9 12 0.224 2.064 2.641 233.845 o
-5 9 13 132.110 127.954 6.229 21.662 o
-5 9 14 3.199 1.782 2.285 281.096 o
-5 9 15 1.548 3.057 3.418 137.501 o
-5 9 16 13.604 9.370 5.521 49.636 o
-5 9 17 17.926 5.918 4.293 75.180 o
-5 9 18 37.716 39.163 5.841 37.314 o
-5 9 19 0.303 -0.487 4.249 93.200 o
-5 10 1 67.935 73.526 5.076 36.474 o
-5 10 2 15.574 14.204 2.472 161.065 o
-5 10 3 13.933 9.274 2.251 195.327 o
-5 10 4 22.067 19.611 2.791 121.090 o
-5 10 5 123.271 121.054 5.099 26.974 o
-5 10 6 67.136 67.468 3.562 52.042 o
-5 10 7 72.821 71.540 3.567 49.632 o
-5 10 8 841.547 826.553 13.739 3.435 o
-5 10 9 406.083 394.905 9.094 7.933 o
-5 10 10 100.404 99.353 4.628 33.039 o
-5 10 11 78.847 77.498 4.629 37.911 o
-5 10 12 49.887 41.192 3.916 58.108 o
-5 10 13 5.569 2.124 3.027 161.749 o
-5 10 14 4.361 -1.300 3.770 112.176 o
-5 10 15 78.723 63.253 11.479 11.002 o
-5 10 16 55.857 56.590 6.678 27.665 o
-5 10 17 52.246 53.133 8.150 20.638 o
-5 10 18 4.626 7.207 4.780 69.091 o
-5 11 1 108.077 109.425 6.079 24.386 o
-5 11 2 72.186 74.502 4.758 38.277 o
-5 11 3 1.634 0.953 2.476 258.328 o
-5 11 4 125.226 129.938 5.527 24.659 o
-5 11 5 20.016 14.980 2.763 130.429 o
-5 11 6 2.122 4.618 2.664 212.369 o
-5 11 7 93.341 95.549 4.291 36.489 o
-5 11 8 13.490 12.718 1.881 229.342 o
-5 11 9 4.984 5.903 2.361 237.760 o
-5 11 10 0.514 -1.918 2.213 337.990 o
-5 11 11 0.993 7.696 2.792 193.456 o
-5 11 12 8.672 8.725 3.775 100.708 o
-5 11 13 99.735 110.396 7.636 18.974 o
-5 11 14 210.505 224.040 12.060 7.985 o
-5 11 15 39.513 43.902 6.461 31.447 o
-5 11 16 20.107 22.634 6.073 39.299 o
-5 11 17 6.248 15.244 6.520 37.367 o
-5 12 1 0.023 -2.133 2.133 370.563 o
-5 12 2 0.515 -1.451 1.924 444.105 o
-5 12 3 23.344 17.259 3.634 87.103 o
-5 12 4 0.030 0.775 2.110 372.539 o
-5 12 5 7.136 3.641 2.329 236.237 o
-5 12 6 0.796 0.023 2.425 279.618 o
-5 12 7 80.352 84.360 6.377 26.067 o
-5 12 8 235.204 242.573 7.545 12.955 o
-5 12 9 31.951 34.437 3.965 66.855 o
-5 12 10 0.012 3.600 3.272 152.735 o
-5 12 11 0.003 -3.293 4.408 86.848 o
-5 12 12 9.559 13.338 4.917 61.827 o
-5 12 13 242.150 249.019 11.741 7.908 o
-5 12 14 38.472 43.479 7.568 24.476 o
-5 12 15 148.160 158.288 11.104 9.992 o
-5 12 16 3.985 8.246 6.773 35.586 o
-5 13 1 8.661 3.489 2.755 176.036 o
-5 13 2 146.143 139.385 8.444 14.739 o
-5 13 3 86.704 92.552 5.441 30.247 o
-5 13 4 10.115 7.409 2.758 164.424 o
-5 13 5 170.161 159.535 6.517 18.176 o
-5 13 6 102.323 97.037 6.066 25.335 o
-5 13 7 0.038 1.205 2.909 196.672 o
-5 13 8 1.991 -3.585 3.585 127.509 o
-5 13 9 6.293 5.867 2.725 183.462 o
-5 13 10 0.913 -0.488 3.141 168.102 o
-5 13 11 0.023 -0.431 4.134 98.731 o
-5 13 12 2.049 5.927 3.486 128.735 o
-5 13 13 1.296 4.041 4.214 91.768 o
-5 13 14 0.058 24.873 7.261 30.622 o
-5 14 1 97.101 100.973 6.872 22.096 o
-5 14 2 1.787 3.896 2.953 178.843 o
-5 14 3 10.905 4.715 2.610 180.313 o
-5 14 4 101.975 93.003 5.799 26.806 o
-5 14 5 58.729 61.463 5.420 36.031 o
-5 14 6 0.465 0.907 4.246 92.718 o
-5 14 7 1.453 -2.590 2.590 241.568 o
-5 14 8 4.359 1.559 3.399 134.620 o
-5 14 9 25.415 22.461 4.573 60.305 o
-5 14 10 51.599 50.002 5.687 35.712 o
-5 14 11 7.234 6.817 4.475 76.474 o
-5 14 12 18.125 18.453 6.233 38.250 o
-5 14 13 4.076 -1.600 7.366 30.665 o
-5 15 1 56.168 51.651 7.587 22.949 o
-5 15 2 2.229 5.073 4.604 76.343 o
-5 15 3 18.785 17.523 3.975 79.958 o
-5 15 4 402.448 426.154 10.693 6.826 o
-5 15 5 158.077 161.605 9.563 12.099 o
-5 15 6 12.044 18.678 4.278 75.282 o
-5 15 7 3.564 12.806 5.426 53.834 o
-5 15 8 46.997 43.497 6.131 33.125 o
-5 15 9 17.015 25.225 5.876 41.937 o
-5 15 10 22.382 14.095 4.418 66.999 o
-5 16 1 10.222 13.562 4.484 72.203 o
-5 16 2 13.306 7.399 3.783 95.984 o
-5 16 3 2.399 -4.160 4.160 95.003 o
-5 16 4 0.188 -3.640 3.640 127.019 o
-5 16 5 4.639 8.160 4.099 91.337 o
-5 16 6 129.075 115.117 7.831 17.139 o
-5 16 7 68.559 49.435 6.142 30.167 o
-4 0 2 1517.840 1477.560 15.327 1.945 o
-4 0 4 2712.790 2739.720 52.537 0.402 o
-4 0 6 539.649 487.819 7.029 7.541 o
-4 0 8 5863.680 5874.870 176.351 0.047 o
-4 0 10 1153.370 1173.680 24.181 1.627 o
-4 0 12 222.359 202.829 7.525 13.740 o
-4 0 14 1526.140 1526.310 25.621 1.297 o
-4 0 16 6.862 10.686 2.295 221.722 o
-4 0 18 38.550 36.547 4.943 47.598 o
-4 0 20 41.801 51.929 7.330 25.229 o
-4 0 22 109.994 133.943 13.259 8.001 o
-4 1 1 1009.820 984.828 8.419 3.770 o
-4 1 2 734.319 730.432 6.685 5.569 o
-4 1 3 4057.600 3885.820 106.812 0.121 o
-4 1 4 139.015 145.210 2.052 36.257 o
-4 1 5 1841.870 1836.500 13.568 1.666 o
-4 1 6 1394.760 1406.490 12.047 2.342 o
-4 1 7 638.217 650.016 7.414 6.111 o
-4 1 8 199.632 206.985 3.330 23.175 o
-4 1 9 247.143 219.625 3.826 19.157 o
-4 1 10 71.046 73.273 2.451 62.257 o
-4 1 11 21.445 18.678 1.470 208.358 o
-4 1 12 5.090 5.709 1.761 364.681 o
-4 1 13 215.841 218.703 5.216 18.008 o
-4 1 14 282.635 286.156 7.369 11.798 o
-4 1 15 884.173 899.527 13.960 3.242 o
-4 1 16 35.748 34.647 2.371 106.076 o
-4 1 17 240.049 241.436 6.292 14.820 o
-4 1 18 7.349 9.881 2.127 245.037 o
-4 1 19 273.983 272.617 7.338 12.130 o
-4 1 20 387.034 375.797 9.552 7.869 o
-4 1 21 23.126 19.006 7.185 29.141 o
-4 1 22 198.542 181.710 14.531 6.253 o
-4 2 1 582.847 616.632 6.868 6.770 o
-4 2 2 0.115 0.476 0.631 3621.160 o
-4 2 3 4481.670 4544.320 308.903 0.017 o
-4 2 4 734.650 770.341 6.970 5.399 o
-4 2 5 1838.280 1864.210 14.802 1.604 o
-4 2 6 1458.010 1480.830 12.615 2.190 o
-4 2 7 7.623 6.466 0.827 609.070 o
-4 2 8 2.420 2.341 0.918 1102.420 o
-4 2 9 255.189 259.238 4.376 17.090 o
-4 2 10 18.691 15.212 1.376 242.356 o
-4 2 11 18.853 16.943 1.388 234.528 o
-4 2 12 13.170 12.185 1.840 237.962 o
-4 2 13 70.694 70.729 2.904 57.775 o
-4 2 14 383.095 370.567 7.461 9.516 o
-4 2 15 138.842 140.060 4.822 25.957 o
-4 2 16 29.078 28.643 2.572 112.450 o
-4 2 17 52.437 52.306 3.167 66.591 o
-4 2 18 6.550 7.657 4.092 90.083 o
-4 2 19 4.194 6.382 2.448 227.788 o
-4 2 20 112.295 115.318 6.688 21.514 o
-4 2 21 755.260 771.754 21.399 2.319 o
-4 2 22 495.411 492.912 15.360 4.221 o
-4 3 1 932.764 921.145 10.184 3.774 o
-4 3 2 127.720 131.532 2.805 36.341 o
-4 3 3 2117.770 2090.910 17.135 1.305 o
-4 3 4 338.211 325.900 4.354 13.509 o
-4 3 5 95.583 98.724 2.079 51.233 o
-4 3 6 2881.110 2857.020 23.041 0.808 o
-4 3 7 156.748 160.743 2.901 30.088 o
-4 3 8 10.331 13.198 1.527 301.893 o
-4 3 9 8.552 7.808 1.250 426.466 o
-4 3 10 16.105 17.011 1.386 253.279 o
-4 3 11 285.803 273.528 5.660 14.054 o
-4 3 12 24.214 21.830 1.720 173.217 o
-4 3 13 90.370 93.867 2.819 48.197 o
-4 3 14 106.972 101.852 3.943 36.058 o
-4 3 15 6.315 2.055 2.285 254.526 o
-4 3 16 71.465 72.292 3.734 48.176 o
-4 3 17 1.451 3.008 1.705 485.946 o
-4 3 18 5.742 0.990 2.000 324.794 o
-4 3 19 0.866 -2.780 2.780 213.831 o
-4 3 20 87.187 81.178 5.041 33.388 o
-4 3 21 69.955 66.741 7.184 23.493 o
-4 3 22 0.263 -5.183 5.588 53.960 o
-4 4 1 74.403 82.000 2.501 58.386 o
-4 4 2 31.452 28.270 1.620 147.430 o
-4 4 3 1620.130 1683.650 15.360 1.783 o
-4 4 4 3061.530 2988.270 21.316 0.787 o
-4 4 5 1145.910 1155.620 10.255 3.054 o
-4 4 6 27.287 31.080 1.501 160.157 o
-4 4 7 67.406 69.523 2.056 69.660 o
-4 4 8 0.553 -0.737 0.737 2598.510 o
-4 4 9 8.829 7.393 1.403 385.638 o
-4 4 10 15.579 17.996 2.213 175.222 o
-4 4 11 578.842 594.219 9.507 5.850 o
-4 4 12 27.860 33.690 2.799 102.375 o
-4 4 13 279.991 282.863 6.574 12.883 o
-4 4 14 0.325 3.152 1.655 543.551 o
-4 4 15 17.246 18.294 2.537 146.469 o
-4 4 16 403.142 407.417 7.896 8.736 o
-4 4 17 7.428 10.084 2.296 220.137 o
-4 4 18 170.196 176.770 6.352 18.234 o
-4 4 19 11.055 17.642 2.914 137.006 o
-4 4 20 61.159 55.405 6.038 31.365 o
-4 4 21 19.596 16.569 3.264 105.281 o
-4 4 22 20.637 19.635 5.237 50.680 o
-4 5 1 975.339 958.985 10.940 3.502 o
-4 5 2 1018.610 1023.490 12.056 3.179 o
-4 5 3 1915.220 1902.010 18.860 1.374 o
-4 5 4 13.651 16.666 1.185 299.271 o
-4 5 5 696.696 688.895 6.832 5.841 o
-4 5 6 6.753 8.418 1.166 486.807 o
-4 5 7 102.313 106.824 2.910 42.967 o
-4 5 8 837.180 850.218 9.920 4.187 o
-4 5 9 1105.740 1140.480 13.295 2.773 o
-4 5 10 6253.220 6290.620 55.605 0.202 o
-4 5 11 234.149 222.787 5.837 16.070 o
-4 5 12 46.211 56.613 3.591 61.597 o
-4 5 13 190.018 183.759 5.618 19.019 o
-4 5 14 302.035 302.411 7.471 11.192 o
-4 5 15 55.138 50.936 3.716 57.175 o
-4 5 16 0.625 3.237 2.505 251.784 o
-4 5 17 31.849 30.132 4.276 61.673 o
-4 5 18 0.984 -2.348 3.102 172.070 o
-4 5 19 14.889 18.050 3.279 109.869 o
-4 5 20 37.358 52.895 5.099 43.965 o
-4 5 21 3.062 -1.397 3.230 153.152 o
-4 6 1 250.213 238.647 6.121 14.844 o
-4 6 2 15.584 12.527 1.822 224.175 o
-4 6 3 86.023 87.853 3.380 45.608 o
-4 6 4 87.111 83.664 2.409 54.128 o
-4 6 5 633.266 628.382 7.140 6.298 o
-4 6 6 0.213 -0.369 1.006 1601.890 o
-4 6 7 467.847 470.162 7.457 8.043 o
-4 6 8 0.471 1.595 1.431 736.517 o
-4 6 9 777.937 770.952 14.595 3.449 o
-4 6 10 1.909 1.659 1.599 547.607 o
-4 6 11 682.127 680.022 10.202 4.947 o
-4 6 12 1304.950 1300.740 19.028 1.902 o
-4 6 13 743.825 725.111 12.126 4.143 o
-4 6 14 31.094 35.329 3.563 76.239 o
-4 6 15 76.522 80.120 4.706 37.478 o
-4 6 16 22.657 14.095 3.393 97.883 o
-4 6 17 24.033 19.424 3.184 101.334 o
-4 6 18 3.049 3.853 2.643 212.505 o
-4 6 19 15.337 8.329 3.356 112.410 o
-4 6 20 1.552 4.389 3.070 166.391 o
-4 6 21 0.350 -2.516 3.565 132.130 o
-4 7 1 608.536 598.972 7.495 6.424 o
-4 7 2 66.059 72.913 3.362 53.792 o
-4 7 3 0.008 -1.240 1.240 1096.680 o
-4 7 4 875.812 873.686 9.826 4.057 o
-4 7 5 9.410 6.953 1.429 373.325 o
-4 7 6 27.191 29.869 1.973 140.183 o
-4 7 7 76.441 75.555 2.630 57.540 o
-4 7 8 566.152 559.039 8.102 6.595 o
-4 7 9 2430.960 2526.130 25.177 0.898 o
-4 7 10 475.843 483.253 8.348 7.419 o
-4 7 11 199.857 200.842 6.271 16.802 o
-4 7 12 10.142 9.399 2.083 234.679 o
-4 7 13 154.655 171.378 6.221 19.387 o
-4 7 14 159.257 151.916 6.549 18.718 o
-4 7 15 55.284 58.295 4.464 46.373 o
-4 7 16 141.294 154.197 7.469 16.957 o
-4 7 17 1.698 -1.896 3.652 123.552 o
-4 7 18 15.996 23.192 4.495 66.120 o
-4 7 19 60.742 62.135 7.794 21.450 o
-4 7 20 0.607 2.449 4.236 92.240 o
-4 8 1 465.056 469.361 6.992 8.342 o
-4 8 2 221.209 212.964 4.970 18.392 o
-4 8 3 59.730 61.027 2.736 67.216 o
-4 8 4 186.471 190.480 4.251 22.441 o
-4 8 5 111.001 107.899 3.339 38.488 o
-4 8 6 398.830 391.611 6.019 10.281 o
-4 8 7 601.088 598.382 8.599 6.061 o
-4 8 8 266.751 269.057 5.796 14.441 o
-4 8 9 903.098 891.755 13.738 3.252 o
-4 8 10 1682.990 1666.720 19.501 1.518 o
-4 8 11 288.219 288.570 8.878 9.981 o
-4 8 12 7.647 8.426 2.285 224.984 o
-4 8 13 13.697 12.722 2.872 139.367 o
-4 8 14 48.227 50.188 4.427 49.840 o
-4 8 15 16.008 23.340 4.507 65.793 o
-4 8 16 66.388 74.077 5.836 31.075 o
-4 8 17 6.019 1.971 4.309 84.758 o
-4 8 18 15.886 33.804 4.834 56.837 o
-4 8 19 13.240 15.459 4.193 78.079 o
-4 8 20 4.801 13.605 4.848 65.603 o
-4 9 1 5816.630 5739.650 44.863 0.254 o
-4 9 2 56.394 56.752 2.445 74.955 o
-4 9 3 45.655 48.197 2.512 84.916 o
-4 9 4 126.993 133.728 4.246 29.776 o
-4 9 5 0.141 1.701 1.530 666.781 o
-4 9 6 106.187 104.279 3.960 35.892 o
-4 9 7 35.613 38.942 2.923 87.787 o
-4 9 8 18.505 19.525 2.504 144.005 o
-4 9 9 274.659 270.552 6.847 12.777 o
-4 9 10 32.616 28.800 2.939 95.134 o
-4 9 11 234.275 230.512 6.533 14.740 o
-4 9 12 0.334 -0.990 1.969 428.358 o
-4 9 13 5.514 -0.145 2.745 196.445 o
-4 9 14 2.013 2.048 3.553 127.785 o
-4 9 15 0.200 0.397 2.529 260.700 o
-4 9 16 20.964 17.931 4.967 55.441 o
-4 9 17 14.422 7.478 7.306 29.678 o
-4 9 18 4.306 1.680 3.679 116.193 o
-4 9 19 58.077 61.023 8.187 20.017 o
-4 10 1 16.433 15.926 2.290 169.720 o
-4 10 2 532.681 527.032 9.008 6.523 o
-4 10 3 97.307 104.825 4.940 31.258 o
-4 10 4 13.048 10.364 2.015 223.020 o
-4 10 5 211.306 223.193 5.234 18.068 o
-4 10 6 519.495 515.879 8.510 6.882 o
-4 10 7 116.356 114.595 3.789 34.554 o
-4 10 8 1.246 2.398 1.784 462.180 o
-4 10 9 25.506 22.974 3.142 99.180 o
-4 10 10 31.353 28.267 2.706 104.669 o
-4 10 11 22.596 20.560 3.361 95.667 o
-4 10 12 38.357 34.015 3.976 63.582 o
-4 10 13 0.005 0.588 2.510 265.516 o
-4 10 14 0.950 -0.957 4.215 94.044 o
-4 10 15 64.718 52.957 5.316 36.633 o
-4 10 16 47.911 55.440 7.302 24.806 o
-4 10 17 17.067 19.514 5.252 51.529 o
-4 10 18 150.017 175.975 11.710 9.124 o
-4 11 1 203.064 202.094 6.547 16.103 o
-4 11 2 85.504 88.241 4.010 40.572 o
-4 11 3 9.088 11.860 1.762 281.643 o
-4 11 4 147.136 143.597 5.128 24.055 o
-4 11 5 1.822 -0.476 1.806 467.557 o
-4 11 6 2.086 1.603 2.147 326.933 o
-4 11 7 25.568 24.848 3.440 88.023 o
-4 11 8 2.604 4.323 1.764 419.225 o
-4 11 9 327.076 302.465 9.213 9.094 o
-4 11 10 1.107 0.927 2.748 214.871 o
-4 11 11 189.065 193.914 7.556 14.657 o
-4 11 12 41.536 54.581 4.752 46.929 o
-4 11 13 18.725 10.844 3.352 106.223 o
-4 11 14 6.267 3.597 3.710 110.237 o
-4 11 15 1.062 -1.712 2.971 186.957 o
-4 11 16 9.241 2.717 4.888 65.104 o
-4 11 17 2.562 0.041 4.641 76.606 o
-4 12 1 2.339 5.367 1.908 366.522 o
-4 12 2 0.788 0.232 1.493 702.954 o
-4 12 3 35.970 30.703 2.558 102.377 o
-4 12 4 23.773 26.667 3.271 94.458 o
-4 12 5 15.357 14.811 2.693 145.045 o
-4 12 6 163.631 176.531 5.697 20.273 o
-4 12 7 146.354 152.764 6.177 20.379 o
-4 12 8 144.791 143.457 6.406 19.997 o
-4 12 9 0.001 -1.341 3.199 164.982 o
-4 12 10 63.178 63.689 5.975 31.095 o
-4 12 11 73.190 60.728 5.164 35.953 o
-4 12 12 173.915 172.949 9.812 11.337 o
-4 12 13 142.689 137.837 8.731 14.235 o
-4 12 14 19.816 28.710 6.244 37.022 o
-4 12 15 6.459 9.140 4.643 71.281 o
-4 12 16 74.139 88.422 13.213 8.532 o
-4 13 1 28.620 28.470 3.804 74.168 o
-4 13 2 22.791 22.777 4.474 63.405 o
-4 13 3 145.751 160.567 6.456 19.394 o
-4 13 4 1.516 5.007 2.440 251.059 o
-4 13 5 187.712 196.953 6.406 17.025 o
-4 13 6 22.766 29.605 3.447 88.170 o
-4 13 7 51.551 48.550 3.801 57.769 o
-4 13 8 0.215 -2.488 2.488 270.896 o
-4 13 9 11.136 9.777 3.312 120.087 o
-4 13 10 16.686 11.811 3.979 83.622 o
-4 13 11 19.421 19.138 4.175 73.301 o
-4 13 12 198.419 199.475 9.943 10.580 o
-4 13 13 1.582 7.907 3.807 108.483 o
-4 13 14 22.736 18.968 4.956 54.838 o
-4 13 15 0.997 -14.560 19.237 4.559 o
-4 14 1 1.083 5.580 2.803 196.231 o
-4 14 2 322.907 335.450 9.779 8.474 o
-4 14 3 76.278 69.586 5.000 36.074 o
-4 14 4 10.139 13.991 2.822 149.876 o
-4 14 5 1.038 8.881 3.242 145.987 o
-4 14 6 79.927 89.830 5.162 32.968 o
-4 14 7 6.677 5.214 2.591 198.659 o
-4 14 8 4.145 6.392 3.566 119.514 o
-4 14 9 0.146 5.379 3.184 158.003 o
-4 14 10 6.206 12.064 3.597 110.406 o
-4 14 11 61.184 65.673 7.449 22.852 o
-4 14 12 0.961 8.620 4.902 67.401 o
-4 14 13 21.500 19.721 5.083 52.929 o
-4 15 1 234.778 236.438 9.504 10.360 o
-4 15 2 6.939 9.413 3.508 116.053 o
-4 15 3 7.688 2.303 3.391 127.893 o
-4 15 4 12.335 0.594 3.918 94.939 o
-4 15 5 205.066 200.007 9.123 11.609 o
-4 15 6 12.033 13.489 3.375 112.471 o
-4 15 7 30.279 19.435 4.737 55.935 o
-4 15 8 1.049 3.709 4.381 85.477 o
-4 15 9 17.439 14.967 5.077 55.188 o
-4 15 10 0.390 -0.236 4.694 76.362 o
-4 15 11 0.020 -1.366 5.100 64.876 o
-4 16 1 10.039 8.904 3.484 113.099 o
-4 16 2 1.328 -0.066 3.928 107.608 o
-4 16 3 11.603 17.413 4.671 65.593 o
-4 16 4 34.183 28.512 4.162 63.202 o
-4 16 5 4.744 -0.786 3.849 107.318 o
-4 16 6 46.841 48.573 6.511 30.013 o
-4 16 7 49.749 46.505 6.382 30.724 o
-4 16 8 2.518 5.340 4.085 95.437 o
-3 0 2 745.300 745.188 7.279 5.333 o
-3 0 4 794.076 799.166 7.927 4.853 o
-3 0 6 1316.540 1346.180 16.538 2.082 o
-3 0 8 8166.490 7846.900 142.670 0.059 o
-3 0 10 4.725 6.975 1.394 479.316 o
-3 0 12 52.368 58.955 5.789 34.122 o
-3 0 14 409.298 423.877 13.063 5.535 o
-3 0 16 310.861 300.043 11.402 7.444 o
-3 0 18 94.047 101.751 10.094 12.934 o
-3 0 20 32.629 42.047 6.985 28.516 o
-3 0 22 73.235 49.739 17.536 5.166 o
-3 1 1 3497.190 3193.080 83.430 0.188 o
-3 1 2 1808.970 1838.410 15.586 1.594 o
-3 1 3 12.340 12.820 0.579 427.918 o
-3 1 4 5.269 7.298 0.550 837.248 o
-3 1 5 2559.810 2552.330 17.237 1.047 o
-3 1 6 3029.470 3008.670 30.380 0.649 o
-3 1 7 892.168 850.651 8.212 4.346 o
-3 1 8 727.329 741.709 8.723 5.052 o
-3 1 9 495.643 522.714 6.586 7.996 o
-3 1 10 112.409 120.527 3.184 37.997 o
-3 1 11 828.083 865.059 10.442 4.084 o
-3 1 12 15.912 17.633 1.445 246.294 o
-3 1 13 28.435 31.619 1.891 139.047 o
-3 1 14 432.798 434.130 7.291 8.683 o
-3 1 15 367.235 359.989 6.273 10.815 o
-3 1 16 58.650 51.218 2.935 67.379 o
-3 1 17 5.461 9.940 2.284 233.721 o
-3 1 18 0.058 -1.683 1.683 593.755 o
-3 1 19 2.615 3.607 2.256 284.177 o
-3 1 20 3.227 -3.036 3.036 171.562 o
-3 1 21 24.427 15.752 3.725 83.930 o
-3 1 22 36.807 44.346 7.545 24.683 o
-3 2 1 274.607 293.675 3.191 17.225 o
-3 2 2 2247.280 2331.500 20.789 1.093 o
-3 2 3 2701.180 2697.410 20.209 0.922 o
-3 2 4 1739.250 1742.010 11.561 1.871 o
-3 2 5 40.796 40.593 1.071 129.731 o
-3 2 6 163.449 173.055 2.952 28.555 o
-3 2 7 711.655 731.439 8.865 5.102 o
-3 2 8 742.150 720.404 7.809 5.272 o
-3 2 9 1.000 0.666 0.839 1758.890 o
-3 2 10 75.724 74.092 3.098 53.204 o
-3 2 11 42.478 43.772 2.717 84.865 o
-3 2 12 0.147 -1.112 1.112 1335.070 o
-3 2 13 10.764 11.751 1.760 267.976 o
-3 2 14 155.911 157.049 4.186 26.111 o
-3 2 15 15.344 14.761 1.611 242.058 o
-3 2 16 1.050 1.493 1.750 495.164 o
-3 2 17 2.378 0.503 1.848 430.783 o
-3 2 18 9.023 8.624 2.455 196.457 o
-3 2 19 4.800 1.611 2.368 252.502 o
-3 2 20 80.778 84.606 6.336 26.235 o
-3 2 21 11.708 19.966 4.239 76.212 o
-3 2 22 52.705 68.749 7.157 24.741 o
-3 3 1 37.888 38.441 1.423 128.793 o
-3 3 2 223.734 212.379 3.081 21.909 o
-3 3 3 2195.780 2186.240 14.756 1.325 o
-3 3 4 102.462 115.159 1.653 49.020 o
-3 3 5 115.195 126.428 2.181 41.964 o
-3 3 6 1303.910 1273.320 11.392 2.597 o
-3 3 7 95.247 107.085 2.833 45.092 o
-3 3 8 67.309 64.461 2.342 67.615 o
-3 3 9 45.478 56.124 1.883 94.503 o
-3 3 10 350.696 346.056 5.733 11.714 o
-3 3 11 51.630 46.121 2.349 84.137 o
-3 3 12 99.598 97.405 2.409 48.075 o
-3 3 13 48.349 47.588 3.030 72.685 o
-3 3 14 9.041 10.588 1.833 275.958 o
-3 3 15 0.002 0.633 1.493 737.313 o
-3 3 16 36.257 40.823 3.301 77.101 o
-3 3 17 34.968 33.016 2.655 99.153 o
-3 3 18 1.785 -1.453 1.894 429.719 o
-3 3 19 225.994 228.928 6.751 14.623 o
-3 3 20 34.014 41.477 4.299 57.998 o
-3 3 21 63.404 70.599 6.696 26.314 o
-3 3 22 348.519 338.278 20.747 3.124 o
-3 4 1 4.051 7.667 1.070 634.489 o
-3 4 2 897.146 881.069 7.707 4.369 o
-3 4 3 3228.310 3277.800 21.881 0.720 o
-3 4 4 2038.030 2037.360 14.473 1.451 o
-3 4 5 87.464 89.816 1.780 57.722 o
-3 4 6 67.486 71.054 1.943 70.486 o
-3 4 7 139.221 129.323 2.696 35.164 o
-3 4 8 681.625 666.975 8.073 5.619 o
-3 4 9 39.543 47.936 2.310 95.489 o
-3 4 10 0.000 0.860 1.337 903.186 o
-3 4 11 5.843 2.176 1.578 441.592 o
-3 4 12 238.871 251.037 5.177 16.564 o
-3 4 13 12.490 10.814 1.946 233.412 o
-3 4 14 0.525 2.766 1.137 1018.210 o
-3 4 15 1.494 1.811 1.593 563.077 o
-3 4 16 2.362 -0.907 1.567 580.483 o
-3 4 17 289.673 286.526 7.504 11.505 o
-3 4 18 157.723 155.156 5.847 20.715 o
-3 4 19 5.733 16.902 3.771 99.592 o
-3 4 20 0.447 -2.738 2.738 222.589 o
-3 4 21 177.493 178.394 11.336 9.252 o
-3 4 22 9.103 -0.462 4.096 91.125 o
-3 5 1 15.825 18.431 2.087 183.828 o
-3 5 2 344.968 339.039 5.159 12.439 o
-3 5 3 754.915 773.797 7.591 5.148 o
-3 5 4 2619.980 2544.940 18.166 1.009 o
-3 5 5 789.115 766.403 7.270 5.088 o
-3 5 6 6.769 7.310 1.044 545.582 o
-3 5 7 63.475 63.340 2.132 72.919 o
-3 5 8 89.945 91.780 2.683 49.680 o
-3 5 9 2957.490 2956.920 25.857 0.736 o
-3 5 10 1259.980 1270.620 15.562 2.260 o
-3 5 11 2547.470 2595.550 27.115 0.822 o
-3 5 12 141.234 145.365 4.683 26.066 o
-3 5 13 79.925 87.928 4.723 36.165 o
-3 5 14 318.318 317.393 6.809 11.499 o
-3 5 15 157.773 154.367 6.051 20.132 o
-3 5 16 316.830 324.103 7.925 10.314 o
-3 5 17 14.387 14.142 2.781 142.221 o
-3 5 18 220.980 221.080 6.942 14.540 o
-3 5 19 42.522 43.618 3.902 60.872 o
-3 5 20 0.018 2.038 5.474 55.961 o
-3 5 21 2.375 -1.133 4.033 100.930 o
-3 6 1 183.566 173.542 3.839 24.303 o
-3 6 2 0.315 -0.771 0.771 2577.140 o
-3 6 3 60.733 54.911 2.222 76.181 o
-3 6 4 3.472 1.185 1.119 830.855 o
-3 6 5 82.432 77.997 2.436 56.640 o
-3 6 6 6.235 8.690 1.224 477.856 o
-3 6 7 278.375 286.233 5.130 14.788 o
-3 6 8 140.043 131.783 3.859 30.111 o
-3 6 9 1916.110 1921.440 18.600 1.380 o
-3 6 10 780.451 790.566 10.837 4.249 o
-3 6 11 215.436 223.760 5.099 18.152 o
-3 6 12 0.083 1.908 1.636 586.710 o
-3 6 13 323.329 317.286 7.198 11.005 o
-3 6 14 39.476 44.854 4.309 55.177 o
-3 6 15 20.068 27.022 2.779 118.800 o
-3 6 16 3.152 2.532 3.049 166.350 o
-3 6 17 95.311 88.601 5.177 31.064 o
-3 6 18 34.852 31.439 3.710 71.628 o
-3 6 19 14.592 11.837 3.256 115.986 o
-3 6 20 11.725 8.753 3.240 124.124 o
-3 6 21 1.184 1.661 3.426 139.226 o
-3 7 1 3.743 5.756 1.276 582.264 o
-3 7 2 663.974 628.136 7.944 5.855 o
-3 7 3 1247.600 1230.990 12.848 2.562 o
-3 7 4 3.940 2.356 1.252 661.818 o
-3 7 5 48.242 49.715 2.196 88.600 o
-3 7 6 800.747 815.956 8.977 4.564 o
-3 7 7 193.722 196.260 4.586 21.007 o
-3 7 8 81.566 83.219 3.184 49.126 o
-3 7 9 34.512 35.641 2.686 97.226 o
-3 7 10 1062.770 1089.080 13.909 2.798 o
-3 7 11 2.013 1.481 1.674 506.534 o
-3 7 12 1041.330 1074.620 15.308 2.658 o
-3 7 13 527.399 543.338 12.481 5.052 o
-3 7 14 47.813 37.214 4.170 55.702 o
-3 7 15 140.498 129.220 5.786 22.668 o
-3 7 16 11.034 17.720 4.397 72.876 o
-3 7 17 3.696 5.983 3.441 128.631 o
-3 7 18 36.164 31.582 3.880 67.186 o
-3 7 19 14.367 13.975 3.283 113.345 o
-3 7 20 24.893 17.831 4.867 55.858 o
-3 8 1 242.438 235.919 4.971 17.061 o
-3 8 2 1999.060 2012.690 19.029 1.305 o
-3 8 3 0.002 -0.762 1.068 1480.380 o
-3 8 4 141.711 139.482 3.525 30.836 o
-3 8 5 913.319 918.900 11.170 3.652 o
-3 8 6 4.958 3.948 1.445 493.733 o
-3 8 7 247.626 246.605 5.636 15.583 o
-3 8 8 1058.380 1044.100 12.720 2.997 o
-3 8 9 53.546 61.074 3.658 56.673 o
-3 8 10 5.509 3.530 1.240 575.270 o
-3 8 11 19.649 17.083 2.761 129.260 o
-3 8 12 555.829 566.284 11.953 5.092 o
-3 8 13 320.883 309.106 9.537 8.836 o
-3 8 14 2.832 0.253 2.276 293.618 o
-3 8 15 42.817 47.166 5.604 38.094 o
-3 8 16 31.958 28.456 4.297 61.589 o
-3 8 17 94.188 88.674 8.177 17.923 o
-3 8 18 174.238 172.944 7.725 15.023 o
-3 8 19 80.349 67.020 5.672 30.961 o
-3 8 20 34.716 36.323 5.389 42.959 o
-3 9 1 0.109 3.400 1.765 487.685 o
-3 9 2 55.554 56.312 3.373 60.917 o
-3 9 3 82.680 99.179 3.683 42.602 o
-3 9 4 84.745 92.369 3.978 40.570 o
-3 9 5 3.150 0.391 1.400 648.519 o
-3 9 6 0.125 1.109 1.301 926.446 o
-3 9 7 248.207 256.866 4.967 16.471 o
-3 9 8 82.456 86.572 3.674 44.143 o
-3 9 9 287.450 286.567 6.239 13.103 o
-3 9 10 4.576 3.056 2.387 245.692 o
-3 9 11 204.551 208.028 6.610 15.833 o
-3 9 12 5.172 5.180 2.633 200.397 o
-3 9 13 166.581 159.552 6.643 18.002 o
-3 9 14 41.303 38.140 4.335 55.321 o
-3 9 15 30.012 33.922 3.946 68.419 o
-3 9 16 2.433 9.719 6.828 35.149 o
-3 9 17 7.108 16.011 4.058 87.115 o
-3 9 18 4.157 7.225 3.858 103.078 o
-3 9 19 2.122 -0.052 5.564 53.821 o
-3 10 1 135.253 132.248 4.641 27.335 o
-3 10 2 7.997 9.324 2.051 254.233 o
-3 10 3 109.392 109.077 4.417 32.455 o
-3 10 4 163.312 164.828 5.028 22.573 o
-3 10 5 40.620 51.351 4.045 57.701 o
-3 10 6 8.803 8.833 1.875 278.579 o
-3 10 7 85.942 81.123 3.444 45.925 o
-3 10 8 97.387 105.568 6.281 24.413 o
-3 10 9 23.099 29.553 3.325 91.847 o
-3 10 10 0.584 1.442 2.545 250.906 o
-3 10 11 52.365 59.673 4.404 47.647 o
-3 10 12 48.021 51.415 4.406 49.987 o
-3 10 13 88.190 90.113 5.286 31.148 o
-3 10 14 37.129 40.068 4.670 51.308 o
-3 10 15 56.029 49.133 5.602 35.841 o
-3 10 16 224.859 227.091 10.038 9.920 o
-3 10 17 65.723 65.314 6.967 24.900 o
-3 10 18 58.777 56.245 7.392 23.575 o
-3 11 1 239.974 238.482 6.625 14.322 o
-3 11 2 26.322 30.235 3.106 95.565 o
-3 11 3 1.905 4.566 2.435 250.692 o
-3 11 4 88.749 89.497 4.476 36.430 o
-3 11 5 25.279 21.960 2.588 123.180 o
-3 11 6 286.101 291.111 7.124 11.983 o
-3 11 7 100.555 100.024 5.470 28.277 o
-3 11 8 2.224 1.306 2.865 192.720 o
-3 11 9 10.502 6.166 2.747 166.194 o
-3 11 10 1.081 1.982 2.174 329.520 o
-3 11 11 1.554 -1.981 2.158 340.587 o
-3 11 12 17.687 13.575 3.291 108.572 o
-3 11 13 48.105 59.931 4.852 43.560 o
-3 11 14 18.603 24.666 5.105 52.702 o
-3 11 15 24.110 31.395 5.325 46.815 o
-3 11 16 44.646 59.287 8.485 19.524 o
-3 11 17 24.187 17.474 5.276 49.368 o
-3 12 1 63.663 68.514 4.045 47.520 o
-3 12 2 815.681 788.519 12.616 3.761 o
-3 12 3 99.139 100.492 4.833 31.918 o
-3 12 4 15.111 13.985 2.642 150.174 o
-3 12 5 6.833 6.348 2.230 244.759 o
-3 12 6 138.873 144.170 6.323 20.537 o
-3 12 7 65.173 60.861 4.162 46.862 o
-3 12 8 6.689 3.115 2.686 191.850 o
-3 12 9 222.984 230.389 8.103 12.502 o
-3 12 10 34.916 32.172 3.981 65.595 o
-3 12 11 69.743 62.127 5.004 37.699 o
-3 12 12 29.851 42.120 8.191 21.933 o
-3 12 13 35.224 23.905 3.921 68.872 o
-3 12 14 0.083 20.116 6.490 38.298 o
-3 12 15 1.823 1.418 4.665 75.869 o
-3 12 16 13.207 26.016 6.021 40.863 o
-3 13 1 3.442 4.534 2.578 218.073 o
-3 13 2 38.408 41.175 4.274 56.805 o
-3 13 3 95.915 95.703 5.598 28.260 o
-3 13 4 0.428 0.760 2.286 313.790 o
-3 13 5 214.460 214.463 6.697 15.261 o
-3 13 6 19.786 20.614 3.350 99.102 o
-3 13 7 1.369 -2.350 2.350 291.848 o
-3 13 8 29.477 26.779 4.080 67.686 o
-3 13 9 19.855 23.134 3.774 83.104 o
-3 13 10 3.692 -2.055 2.928 181.884 o
-3 13 11 83.084 78.723 8.360 17.965 o
-3 13 12 104.249 110.987 8.581 16.034 o
-3 13 13 26.934 31.989 4.538 58.416 o
-3 13 14 0.882 -4.455 4.866 70.786 o
-3 13 15 248.942 248.189 12.952 6.896 o
-3 14 1 8.312 13.818 3.152 131.210 o
-3 14 2 443.645 416.514 10.247 6.841 o
-3 14 3 16.894 15.906 3.030 120.810 o
-3 14 4 0.212 1.348 2.365 292.807 o
-3 14 5 0.046 -1.450 2.416 288.812 o
-3 14 6 9.858 10.442 3.535 109.644 o
-3 14 7 44.644 41.512 4.379 52.939 o
-3 14 8 26.820 15.908 3.918 76.480 o
-3 14 9 66.782 63.573 5.676 32.776 o
-3 14 10 5.553 11.088 3.839 100.053 o
-3 14 11 70.035 64.866 6.671 26.143 o
-3 14 12 22.016 25.161 5.633 43.945 o
-3 14 13 2.195 15.137 5.081 60.958 o
-3 15 1 13.180 2.492 2.905 150.501 o
-3 15 2 5.864 10.064 3.975 94.313 o
-3 15 3 49.156 53.199 5.363 38.786 o
-3 15 4 5.735 7.271 3.358 129.051 o
-3 15 5 5.952 6.538 4.206 86.710 o
-3 15 6 1.582 -2.618 2.618 235.885 o
-3 15 7 25.994 11.888 7.360 27.978 o
-3 15 8 0.063 -4.005 4.005 105.140 o
-3 15 9 20.647 21.174 5.478 46.836 o
-3 15 10 20.587 11.407 4.886 58.326 o
-3 15 11 15.612 12.992 4.621 65.907 o
-3 16 1 3.208 -0.134 3.273 148.963 o
-3 16 2 20.612 15.072 5.629 45.480 o
-3 16 3 25.625 22.180 3.902 75.634 o
-3 16 4 74.899 70.930 6.501 26.411 o
-3 16 5 3.607 4.421 3.400 133.134 o
-3 16 6 71.485 74.956 6.657 25.700 o
-3 16 7 9.583 10.327 4.321 78.478 o
-3 16 8 0.059 3.260 3.913 107.934 o
-3 17 1 6.442 3.460 3.788 106.031 o
-3 17 2 2.271 -3.337 3.676 121.035 o
-3 17 3 13.858 2.640 27.739 2.185 o
-2 0 2 601.961 622.892 5.903 6.951 o
-2 0 4 2298.920 2348.600 23.673 0.992 o
-2 0 6 3798.100 3755.550 55.701 0.309 o
-2 0 8 6.283 5.007 1.631 388.115 o
-2 0 10 2.361 4.207 2.008 345.151 o
-2 0 12 307.735 282.663 8.237 10.426 o
-2 0 14 21.008 15.936 2.749 128.398 o
-2 0 16 181.117 182.356 6.004 18.512 o
-2 0 18 111.941 112.975 7.977 17.393 o
-2 0 20 25.174 8.574 5.826 42.595 o
-2 0 22 9.557 4.975 10.902 13.931 o
-2 1 2 2924.490 2782.240 66.650 0.281 o
-2 1 3 4896.170 4867.790 138.271 0.075 o
-2 1 4 183.577 182.643 2.105 28.074 o
-2 1 5 2194.110 2196.640 16.459 1.270 o
-2 1 6 339.943 339.444 4.335 13.317 o
-2 1 7 69.665 58.494 2.466 66.366 o
-2 1 8 56.333 56.370 2.098 80.801 o
-2 1 9 4.007 7.723 1.162 590.028 o
-2 1 10 152.249 160.076 3.633 28.194 o
-2 1 11 25.190 25.841 1.888 154.420 o
-2 1 12 979.734 976.792 10.455 3.549 o
-2 1 13 44.186 38.829 2.838 82.706 o
-2 1 14 92.455 89.780 2.931 47.317 o
-2 1 15 32.840 30.748 2.050 124.646 o
-2 1 16 13.587 12.887 1.975 217.535 o
-2 1 17 0.728 0.221 1.578 637.028 o
-2 1 18 34.755 30.835 3.058 88.507 o
-2 1 19 121.399 137.819 6.757 20.194 o
-2 1 20 26.617 21.293 4.070 71.016 o
-2 1 21 16.181 14.421 3.806 88.877 o
-2 1 22 63.810 66.619 7.125 24.193 o
-2 2 1 3858.370 3924.380 57.888 0.291 o
-2 2 3 896.348 872.688 5.308 4.773 o
-2 2 4 62.525 69.778 1.202 82.339 o
-2 2 5 145.202 153.830 2.199 34.188 o
-2 2 6 5846.140 5793.530 86.299 0.139 o
-2 2 7 21.341 24.478 1.462 195.770 o
-2 2 8 2476.900 2409.440 25.730 0.888 o
-2 2 9 864.867 884.488 11.763 3.700 o
-2 2 10 524.815 540.878 8.772 6.637 o
-2 2 11 16.724 12.246 1.915 209.135 o
-2 2 12 451.999 444.711 7.265 8.440 o
-2 2 13 53.945 51.359 2.628 75.259 o
-2 2 14 778.278 753.021 10.518 4.389 o
-2 2 15 966.300 954.057 10.838 3.545 o
-2 2 16 1.656 5.108 1.497 553.661 o
-2 2 17 188.732 190.919 5.942 18.153 o
-2 2 18 211.755 221.420 6.723 15.188 o
-2 2 19 241.264 239.972 7.033 13.626 o
-2 2 20 48.596 52.538 5.446 38.153 o
-2 2 21 77.075 69.169 6.499 26.314 o
-2 2 22 26.599 17.508 4.877 55.135 o
-2 3 1 3243.540 3135.100 22.705 0.719 o
-2 3 2 295.339 290.247 2.566 17.104 o
-2 3 3 1711.780 1683.950 10.175 1.986 o
-2 3 5 1344.880 1331.420 9.423 2.665 o
-2 3 6 1041.690 1014.120 8.562 3.633 o
-2 3 7 0.359 -0.621 0.621 3715.450 o
-2 3 8 23.160 19.591 1.464 198.421 o
-2 3 9 36.563 41.624 1.142 135.724 o
-2 3 10 59.877 63.288 2.993 62.890 o
-2 3 11 501.313 458.452 7.882 7.562 o
-2 3 12 628.326 620.058 9.774 5.443 o
-2 3 13 0.310 0.443 1.446 770.038 o
-2 3 14 88.713 85.338 3.181 46.897 o
-2 3 15 14.289 17.979 1.897 208.803 o
-2 3 16 257.785 235.074 6.293 14.411 o
-2 3 17 117.491 114.769 4.940 28.539 o
-2 3 18 276.187 268.988 7.123 12.400 o
-2 3 19 46.745 39.703 3.361 69.618 o
-2 3 20 211.717 217.187 10.355 9.774 o
-2 3 21 227.469 212.396 10.065 9.948 o
-2 3 22 76.313 62.306 7.643 21.236 o
-2 4 1 485.027 500.398 4.946 9.040 o
-2 4 2 893.766 892.079 7.201 4.449 o
-2 4 3 0.014 0.377 0.535 5192.620 o
-2 4 4 905.658 919.735 7.370 4.333 o
-2 4 5 438.754 428.590 4.832 10.207 o
-2 4 6 41.661 40.746 1.708 112.783 o
-2 4 7 410.597 389.938 5.640 10.396 o
-2 4 8 53.191 54.419 1.905 87.440 o
-2 4 9 28.275 24.878 1.601 161.754 o
-2 4 10 0.347 -0.727 1.540 692.385 o
-2 4 11 100.815 96.903 3.146 42.840 o
-2 4 12 24.668 23.354 1.616 175.234 o
-2 4 13 23.343 24.407 2.696 119.414 o
-2 4 14 220.712 221.366 4.715 18.733 o
-2 4 15 47.953 54.522 2.691 77.115 o
-2 4 16 36.790 43.218 3.472 72.173 o
-2 4 17 5.043 -1.377 2.863 184.194 o
-2 4 18 2.229 4.011 2.539 232.507 o
-2 4 19 2.626 0.834 2.475 251.602 o
-2 4 20 56.995 55.352 5.803 33.630 o
-2 4 21 51.167 55.778 5.993 32.887 o
-2 4 22 392.082 346.626 19.603 3.341 o
-2 5 1 247.232 237.878 4.072 18.331 o
-2 5 2 826.096 831.607 8.027 4.646 o
-2 5 3 88.414 89.556 2.239 54.006 o
-2 5 4 276.914 297.114 3.940 16.193 o
-2 5 5 804.705 825.450 8.389 4.661 o
-2 5 6 122.349 125.241 3.429 34.746 o
-2 5 7 256.719 281.026 4.759 16.070 o
-2 5 8 123.311 121.186 3.047 36.788 o
-2 5 9 344.984 315.865 5.557 12.295 o
-2 5 10 3628.890 3610.830 30.675 0.537 o
-2 5 11 1542.830 1594.160 17.076 1.766 o
-2 5 12 13.453 13.392 1.745 243.685 o
-2 5 13 0.199 0.483 1.312 935.355 o
-2 5 14 96.653 96.529 4.542 34.276 o
-2 5 15 0.178 0.280 1.867 475.903 o
-2 5 16 20.382 22.091 3.080 108.528 o
-2 5 17 157.670 166.354 6.795 17.834 o
-2 5 18 20.358 18.308 3.178 106.883 o
-2 5 19 4.488 6.524 3.077 154.035 o
-2 5 20 3.908 -0.482 2.666 214.829 o
-2 5 21 38.717 49.591 6.728 29.299 o
-2 6 1 397.665 394.725 6.043 10.258 o
-2 6 2 79.183 77.941 2.675 55.590 o
-2 6 3 632.670 621.956 7.453 6.216 o
-2 6 4 1428.150 1441.720 14.218 2.121 o
-2 6 5 351.522 355.123 5.275 12.030 o
-2 6 6 1720.390 1756.380 16.032 1.653 o
-2 6 7 228.819 229.623 4.509 18.574 o
-2 6 8 2104.910 2068.100 19.309 1.239 o
-2 6 9 614.073 608.281 8.184 6.110 o
-2 6 10 190.575 188.504 4.210 22.345 o
-2 6 11 327.517 330.698 7.134 10.892 o
-2 6 12 263.328 266.510 7.547 12.126 o
-2 6 13 9.435 12.042 2.310 203.153 o
-2 6 14 103.038 117.216 5.694 26.188 o
-2 6 15 0.077 -0.816 2.043 402.808 o
-2 6 16 60.727 60.213 4.778 41.605 o
-2 6 17 8.395 10.633 3.686 104.059 o
-2 6 18 17.018 22.147 3.295 103.721 o
-2 6 19 3.565 0.241 3.628 121.695 o
-2 6 20 43.117 47.595 5.194 42.211 o
-2 6 21 77.507 77.421 9.665 14.521 o
-2 7 1 277.932 282.391 5.409 14.483 o
-2 7 2 644.666 621.795 7.644 6.080 o
-2 7 3 869.035 834.873 8.904 4.316 o
-2 7 4 1819.430 1791.300 16.097 1.578 o
-2 7 5 320.782 326.689 4.934 13.353 o
-2 7 6 17.649 18.542 1.387 237.272 o
-2 7 7 260.869 260.259 4.622 16.490 o
-2 7 8 133.696 134.745 3.528 32.090 o
-2 7 9 70.073 68.475 3.536 51.248 o
-2 7 10 1598.660 1626.470 19.272 1.588 o
-2 7 11 2981.580 3010.870 31.459 0.639 o
-2 7 12 643.315 650.888 14.208 3.976 o
-2 7 13 44.259 42.300 3.955 59.529 o
-2 7 14 108.831 117.050 6.385 22.819 o
-2 7 15 31.579 26.788 3.729 74.655 o
-2 7 16 0.218 2.865 3.247 155.412 o
-2 7 17 1.194 10.232 3.071 158.621 o
-2 7 18 0.290 5.128 2.953 182.133 o
-2 7 19 26.881 15.303 4.851 55.894 o
-2 7 20 32.839 23.861 4.714 54.652 o
-2 8 1 227.077 230.013 4.993 17.742 o
-2 8 2 79.152 85.569 3.202 49.322 o
-2 8 3 113.878 115.076 3.548 36.209 o
-2 8 4 34.792 36.725 2.430 104.131 o
-2 8 5 113.377 112.095 3.550 36.518 o
-2 8 6 155.414 158.463 3.817 27.343 o
-2 8 7 6.946 7.437 1.259 464.286 o
-2 8 8 30.634 29.203 2.938 97.074 o
-2 8 9 15.860 15.258 2.611 148.825 o
-2 8 10 8.455 9.208 2.500 192.616 o
-2 8 11 0.023 1.472 2.156 352.123 o
-2 8 12 171.593 186.661 7.251 15.903 o
-2 8 13 889.003 908.976 16.905 2.747 o
-2 8 14 261.629 262.414 8.195 11.361 o
-2 8 15 38.168 33.456 3.830 66.672 o
-2 8 16 0.933 3.417 2.958 182.315 o
-2 8 17 65.231 68.340 6.319 28.425 o
-2 8 18 41.071 38.817 5.165 43.933 o
-2 8 19 14.916 10.528 4.073 82.429 o
-2 8 20 22.728 17.814 4.755 58.775 o
-2 9 1 136.706 134.802 4.199 28.895 o
-2 9 2 194.159 191.837 4.781 20.634 o
-2 9 3 679.362 691.761 9.652 5.098 o
-2 9 4 12.695 17.000 2.042 204.508 o
-2 9 5 369.772 375.394 6.719 10.275 o
-2 9 6 181.372 182.174 4.382 22.695 o
-2 9 7 89.702 85.746 2.785 49.828 o
-2 9 8 29.384 30.770 3.324 85.631 o
-2 9 9 25.432 21.869 3.037 103.875 o
-2 9 10 317.443 299.750 7.947 10.461 o
-2 9 11 18.144 22.472 3.172 107.327 o
-2 9 12 80.883 84.665 5.859 28.825 o
-2 9 13 15.177 14.830 5.197 53.827 o
-2 9 14 8.553 11.646 2.997 143.692 o
-2 9 15 11.892 8.180 2.979 141.259 o
-2 9 16 7.615 4.160 6.197 41.913 o
-2 9 17 15.710 16.995 6.080 40.541 o
-2 9 18 24.441 30.069 6.053 38.125 o
-2 9 19 230.052 212.777 10.968 8.918 o
-2 10 1 111.240 119.713 4.265 32.362 o
-2 10 2 967.596 980.406 12.182 3.300 o
-2 10 3 50.344 50.603 3.361 64.842 o
-2 10 4 7.402 6.708 1.859 305.692 o
-2 10 5 13.082 11.899 2.093 209.852 o
-2 10 6 9.743 9.141 2.339 205.212 o
-2 10 7 39.195 44.521 3.305 73.837 o
-2 10 8 307.511 320.204 8.302 10.095 o
-2 10 9 30.447 35.076 3.704 73.345 o
-2 10 10 156.226 171.552 6.561 18.395 o
-2 10 11 27.913 20.128 3.213 95.573 o
-2 10 12 65.665 58.519 5.650 33.436 o
-2 10 13 475.204 498.374 12.168 5.487 o
-2 10 14 355.318 352.182 10.348 7.669 o
-2 10 15 22.162 8.885 5.674 45.223 o
-2 10 16 16.356 10.735 4.266 75.423 o
-2 10 17 1.323 8.693 4.654 74.208 o
-2 10 18 123.459 126.943 8.344 15.797 o
-2 11 1 1156.470 1124.500 16.549 2.345 o
-2 11 2 2091.420 2110.140 21.047 1.176 o
-2 11 3 88.507 84.078 4.545 36.404 o
-2 11 4 10.657 10.905 2.091 225.930 o
-2 11 5 203.477 209.248 6.438 16.188 o
-2 11 6 68.093 71.617 3.756 48.980 o
-2 11 7 292.525 299.809 7.494 11.350 o
-2 11 8 0.047 4.010 2.325 291.017 o
-2 11 9 18.445 15.588 3.121 114.046 o
-2 11 10 1.373 3.924 3.014 173.595 o
-2 11 11 137.270 138.706 6.383 20.571 o
-2 11 12 24.819 21.612 4.070 71.983 o
-2 11 13 16.834 18.030 3.356 103.904 o
-2 11 14 55.946 57.182 5.310 37.773 o
-2 11 15 5.084 11.558 4.232 84.400 o
-2 11 16 31.495 39.361 5.934 37.406 o
-2 11 17 0.112 13.430 4.476 79.077 o
-2 12 1 26.506 27.341 3.055 98.709 o
-2 12 2 30.360 23.836 2.768 106.542 o
-2 12 3 250.767 250.097 6.606 13.920 o
-2 12 4 14.856 10.899 2.371 177.110 o
-2 12 5 126.703 123.407 4.815 27.803 o
-2 12 6 13.316 15.536 2.781 143.072 o
-2 12 7 291.788 288.163 7.447 11.521 o
-2 12 8 77.111 78.489 5.318 33.011 o
-2 12 9 60.039 51.968 4.968 40.703 o
-2 12 10 0.009 1.683 3.068 176.280 o
-2 12 11 15.783 14.535 3.465 102.629 o
-2 12 12 24.576 20.593 3.594 85.896 o
-2 12 13 5.415 9.798 3.293 131.605 o
-2 12 14 21.871 26.497 4.195 69.238 o
-2 12 15 1.131 -3.451 3.451 139.162 o
-2 12 16 2.247 11.065 4.102 92.112 o
-2 13 1 268.624 278.106 7.398 12.104 o
-2 13 2 142.331 140.726 5.949 21.652 o
-2 13 3 45.242 40.098 3.855 61.273 o
-2 13 4 30.241 26.364 3.306 87.302 o
-2 13 5 17.652 14.574 3.213 111.559 o
-2 13 6 281.362 265.054 7.705 11.603 o
-2 13 7 2.184 2.633 2.247 295.017 o
-2 13 8 26.984 24.279 5.166 49.275 o
-2 13 9 1.547 -2.420 2.420 274.340 o
-2 13 10 10.522 4.975 2.850 158.884 o
-2 13 11 19.897 18.040 6.355 36.722 o
-2 13 12 0.165 2.016 3.608 127.458 o
-2 13 13 220.964 200.667 8.196 12.705 o
-2 13 14 16.817 12.388 5.279 52.250 o
-2 13 15 36.288 36.654 8.330 21.105 o
-2 14 1 83.251 84.933 4.767 35.570 o
-2 14 2 48.663 40.569 4.019 57.102 o
-2 14 3 7.860 10.172 2.788 164.508 o
-2 14 4 77.478 77.809 6.006 28.643 o
-2 14 5 183.652 183.718 6.867 16.392 o
-2 14 6 3.846 0.127 2.421 255.261 o
-2 14 7 44.782 36.204 3.545 68.119 o
-2 14 8 26.379 18.667 3.732 81.037 o
-2 14 9 2.663 0.691 2.696 215.075 o
-2 14 10 51.814 47.773 5.092 41.506 o
-2 14 11 3.537 -2.364 3.079 166.159 o
-2 14 12 1.483 -2.218 4.919 68.953 o
-2 14 13 36.354 21.980 5.265 45.752 o
-2 15 1 20.028 18.146 4.455 66.293 o
-2 15 2 19.328 20.358 3.591 90.814 o
-2 15 3 22.830 17.157 3.712 85.058 o
-2 15 4 46.070 38.802 4.462 51.727 o
-2 15 5 79.924 70.882 5.661 30.860 o
-2 15 6 79.606 79.108 5.579 30.949 o
-2 15 7 66.227 66.721 7.461 22.457 o
-2 15 8 13.289 15.423 3.920 86.971 o
-2 15 9 1.178 -3.475 3.475 137.233 o
-2 15 10 32.303 20.656 7.651 25.274 o
-2 15 11 4.643 11.400 4.288 82.859 o
-2 16 1 96.791 102.433 6.090 25.444 o
-2 16 2 10.932 7.707 4.048 87.781 o
-2 16 3 19.772 27.574 4.411 65.083 o
-2 16 4 0.082 -0.708 3.643 127.003 o
-2 16 5 2.610 5.479 3.261 144.727 o
-2 16 6 6.777 9.111 3.614 110.754 o
-2 16 7 48.216 50.519 6.124 32.580 o
-2 16 8 6.491 7.862 5.473 52.812 o
-2 17 1 1.555 6.962 4.634 75.211 o
-2 17 2 36.699 32.364 4.892 49.381 o
-2 17 3 24.855 42.699 5.838 39.233 o
-2 17 4 0.118 10.017 6.826 35.472 o
-1 0 4 1512.150 1554.440 15.491 1.907 o
-1 0 6 1465.950 1478.350 17.997 1.799 o
-1 0 8 4630.680 4548.800 59.171 0.252 o
-1 0 10 428.157 408.070 7.830 8.513 o
-1 0 12 417.788 422.938 8.457 8.124 o
-1 0 14 37.285 33.261 3.858 66.618 o
-1 0 16 284.868 262.101 10.385 8.682 o
-1 0 18 159.450 163.722 10.701 10.351 o
-1 0 20 21.695 25.289 9.775 16.517 o
-1 0 22 3.788 6.940 6.311 40.946 o
-1 1 1 329.907 328.194 2.865 14.998 o
-1 1 2 15.234 17.770 0.468 346.775 o
-1 1 3 2223.360 2232.900 20.758 1.118 o
-1 1 4 335.688 336.707 3.248 14.401 o
-1 1 5 770.227 729.791 6.804 5.364 o
-1 1 6 320.647 316.158 4.113 14.336 o
-1 1 7 7225.840 6985.730 88.809 0.117 o
-1 1 8 1249.420 1257.240 12.880 2.539 o
-1 1 9 2.782 -0.041 1.108 958.354 o
-1 1 10 661.988 680.337 7.540 5.850 o
-1 1 11 120.244 129.116 4.644 28.928 o
-1 1 12 317.713 317.989 5.379 13.055 o
-1 1 13 105.525 120.262 3.227 39.014 o
-1 1 14 88.200 82.024 2.815 50.594 o
-1 1 15 1.638 -0.086 1.314 826.681 o
-1 1 16 125.651 120.348 4.449 29.722 o
-1 1 17 5.635 4.011 1.661 399.262 o
-1 1 18 13.070 10.245 2.829 146.705 o
-1 1 19 41.453 42.032 4.230 56.209 o
-1 1 20 27.247 25.629 5.751 41.349 o
-1 1 21 69.034 72.790 8.480 18.235 o
-1 1 22 0.016 1.653 6.467 40.209 o
-1 2 1 28.554 27.868 0.693 194.022 o
-1 2 2 583.639 603.620 3.782 7.853 o
-1 2 3 1932.240 1958.780 11.848 1.635 o
-1 2 4 1526.620 1568.050 9.283 2.283 o
-1 2 5 3676.570 3684.100 33.640 0.498 o
-1 2 6 2.927 1.187 0.603 1624.140 o
-1 2 7 1469.160 1478.620 14.123 2.071 o
-1 2 8 498.078 475.115 7.477 7.733 o
-1 2 9 211.123 211.010 4.695 19.467 o
-1 2 10 353.272 358.197 6.160 11.165 o
-1 2 11 96.347 96.597 2.502 48.469 o
-1 2 12 132.594 129.892 3.715 31.715 o
-1 2 13 133.044 125.504 3.111 34.633 o
-1 2 14 214.893 209.051 4.101 20.562 o
-1 2 15 13.520 13.978 1.752 240.440 o
-1 2 16 4.167 -0.557 1.882 388.881 o
-1 2 17 58.920 59.415 3.658 55.012 o
-1 2 18 81.659 82.017 4.098 41.262 o
-1 2 19 148.607 156.086 8.053 15.298 o
-1 2 20 46.389 34.840 5.795 36.708 o
-1 2 21 31.030 31.308 5.826 39.272 o
-1 2 22 0.050 3.954 5.206 61.408 o
-1 3 2 447.560 463.458 3.353 10.572 o
-1 3 3 517.658 518.486 3.870 8.992 o
-1 3 4 1553.340 1570.970 10.369 2.189 o
-1 3 5 2107.700 2117.540 15.360 1.364 o
-1 3 6 103.981 111.625 1.981 47.449 o
-1 3 7 565.555 543.055 5.685 7.658 o
-1 3 8 884.725 843.152 8.187 4.388 o
-1 3 9 45.339 50.141 1.522 105.403 o
-1 3 10 944.525 939.235 10.595 3.653 o
-1 3 11 0.486 1.710 0.775 1966.490 o
-1 3 12 1766.500 1748.280 16.892 1.583 o
-1 3 13 251.244 233.418 4.265 17.942 o
-1 3 14 199.139 201.981 6.687 15.952 o
-1 3 15 7.524 9.917 1.625 334.892 o
-1 3 16 665.925 653.808 10.392 5.006 o
-1 3 17 98.529 95.349 4.485 34.453 o
-1 3 18 45.427 43.306 3.635 64.297 o
-1 3 19 161.667 168.881 8.826 13.241 o
-1 3 20 4.295 7.695 3.364 131.065 o
-1 3 21 10.188 -0.978 6.800 35.023 o
-1 3 22 27.479 16.753 6.774 31.960 o
-1 4 1 1477.240 1489.790 11.139 2.267 o
-1 4 2 1155.260 1186.300 9.608 3.081 o
-1 4 3 2548.390 2588.550 17.160 1.047 o
-1 4 4 549.973 577.036 5.240 7.818 o
-1 4 5 177.069 176.639 2.870 27.268 o
-1 4 6 4.738 6.785 0.928 696.334 o
-1 4 7 38.494 35.751 1.414 130.487 o
-1 4 8 190.613 184.641 3.000 25.416 o
-1 4 9 33.616 29.485 2.094 122.742 o
-1 4 10 2136.730 2092.260 25.493 1.018 o
-1 4 11 3378.090 3346.830 31.529 0.569 o
-1 4 12 276.357 279.207 5.410 14.570 o
-1 4 13 31.197 33.643 2.511 108.165 o
-1 4 14 105.231 95.253 6.498 23.297 o
-1 4 15 82.244 81.619 3.921 42.662 o
-1 4 16 48.191 46.658 4.220 53.204 o
-1 4 17 12.226 11.556 2.443 178.906 o
-1 4 18 68.226 60.324 4.226 45.489 o
-1 4 19 12.408 7.111 4.018 87.842 o
-1 4 20 4.719 8.365 3.994 95.578 o
-1 4 21 26.915 27.878 6.385 34.683 o
-1 5 1 2659.490 2684.700 21.166 0.915 o
-1 5 2 1054.720 1080.780 9.501 3.401 o
-1 5 3 59.901 66.879 1.826 78.222 o
-1 5 4 199.115 194.020 3.521 23.237 o
-1 5 5 253.596 252.746 3.812 18.134 o
-1 5 6 724.462 754.137 8.858 5.002 o
-1 5 7 148.389 145.726 3.177 30.999 o
-1 5 8 95.690 102.596 4.996 31.257 o
-1 5 9 396.628 412.859 6.526 9.782 o
-1 5 10 36.461 41.733 2.651 92.981 o
-1 5 11 494.004 502.534 10.076 6.338 o
-1 5 12 2.324 2.222 1.590 529.481 o
-1 5 13 25.688 26.189 2.623 117.395 o
-1 5 14 15.458 22.134 2.875 126.163 o
-1 5 15 34.456 26.076 3.218 86.341 o
-1 5 16 161.185 157.380 6.907 17.587 o
-1 5 17 0.381 2.311 3.357 145.982 o
-1 5 18 54.398 54.474 4.966 41.595 o
-1 5 19 2.280 3.900 3.257 147.762 o
-1 5 20 2.603 1.231 3.496 131.475 o
-1 5 21 42.296 51.784 7.301 25.356 o
-1 6 1 367.318 362.415 5.984 11.044 o
-1 6 2 1156.620 1123.630 11.706 2.897 o
-1 6 3 579.884 594.478 7.805 6.507 o
-1 6 4 5233.960 5205.570 38.806 0.311 o
-1 6 5 103.611 107.386 2.427 45.582 o
-1 6 6 674.564 696.276 7.068 5.877 o
-1 6 7 60.925 68.368 3.017 60.941 o
-1 6 8 389.317 387.491 7.368 9.405 o
-1 6 9 574.241 565.201 10.747 5.468 o
-1 6 10 745.615 762.871 11.535 4.229 o
-1 6 11 677.277 701.503 12.077 4.389 o
-1 6 12 217.911 219.338 6.730 15.026 o
-1 6 13 304.064 299.784 9.045 9.537 o
-1 6 14 298.592 285.947 7.905 10.901 o
-1 6 15 203.225 196.803 7.190 14.921 o
-1 6 16 0.003 -0.336 2.638 242.564 o
-1 6 17 5.834 14.283 3.429 118.425 o
-1 6 18 15.865 24.139 4.192 73.523 o
-1 6 19 13.362 29.803 4.774 59.764 o
-1 6 20 6.334 1.804 5.513 53.108 o
-1 6 21 88.332 76.939 7.351 21.369 o
-1 7 1 1206.710 1219.320 12.505 2.660 o
-1 7 2 175.679 187.115 4.137 23.575 o
-1 7 3 1194.400 1216.070 12.188 2.714 o
-1 7 4 548.058 554.843 8.323 6.635 o
-1 7 5 369.738 378.181 5.289 11.449 o
-1 7 6 3.433 6.893 1.124 652.843 o
-1 7 7 582.282 568.776 9.537 5.887 o
-1 7 8 1104.510 1123.920 14.868 2.597 o
-1 7 9 33.483 30.352 2.795 97.912 o
-1 7 10 25.390 29.137 3.107 97.124 o
-1 7 11 1227.450 1247.160 16.849 2.182 o
-1 7 12 370.687 392.099 9.370 8.072 o
-1 7 13 6.017 8.067 2.991 155.202 o
-1 7 14 74.684 74.956 4.912 36.591 o
-1 7 15 19.452 15.950 3.290 104.745 o
-1 7 16 47.123 43.718 4.949 44.520 o
-1 7 17 40.409 54.020 7.492 24.378 o
-1 7 18 23.751 15.437 4.014 76.082 o
-1 7 19 4.392 18.827 5.759 47.124 o
-1 7 20 34.857 25.346 6.078 36.581 o
-1 8 1 15.358 16.872 1.899 206.085 o
-1 8 2 354.692 362.448 6.230 11.040 o
-1 8 3 214.284 218.477 4.662 19.203 o
-1 8 4 20.037 22.777 2.122 159.688 o
-1 8 5 35.417 33.773 2.125 115.186 o
-1 8 6 486.635 488.901 8.163 7.407 o
-1 8 7 11.658 14.216 1.822 243.423 o
-1 8 8 17.328 16.428 2.407 157.493 o
-1 8 9 60.746 62.622 3.994 49.736 o
-1 8 10 124.633 130.879 5.518 24.705 o
-1 8 11 72.765 80.933 5.027 35.546 o
-1 8 12 15.612 13.856 3.249 113.284 o
-1 8 13 47.441 47.429 4.475 49.838 o
-1 8 14 2.507 1.363 2.860 191.984 o
-1 8 15 73.607 86.309 5.818 29.729 o
-1 8 16 18.828 19.142 4.052 77.072 o
-1 8 17 232.100 251.798 10.563 9.110 o
-1 8 18 85.431 100.141 7.325 21.002 o
-1 8 19 19.783 19.919 4.318 69.234 o
-1 9 1 177.669 174.734 4.610 22.552 o
-1 9 2 142.281 144.399 4.352 27.277 o
-1 9 3 26.724 27.183 2.307 128.664 o
-1 9 4 122.806 117.937 3.833 33.193 o
-1 9 5 31.065 26.377 2.219 125.150 o
-1 9 6 17.770 19.376 2.916 122.344 o
-1 9 7 93.627 91.895 3.953 39.108 o
-1 9 8 59.952 62.242 4.875 40.618 o
-1 9 9 59.791 71.215 4.495 43.434 o
-1 9 10 0.632 1.363 2.254 316.473 o
-1 9 11 346.245 350.907 8.780 8.985 o
-1 9 12 94.542 102.183 5.671 27.703 o
-1 9 13 681.516 685.628 14.618 3.739 o
-1 9 14 25.395 27.491 3.682 79.910 o
-1 9 15 0.485 7.911 4.560 77.983 o
-1 9 16 28.480 36.152 5.146 47.554 o
-1 9 17 134.054 96.752 9.675 12.993 o
-1 9 18 5.079 3.006 4.370 82.887 o
-1 9 19 23.294 28.890 5.969 39.327 o
-1 10 1 83.661 84.967 3.808 42.931 o
-1 10 2 0.005 -0.426 1.558 694.987 o
-1 10 3 124.577 127.629 4.792 27.906 o
-1 10 4 3.174 -0.174 1.516 580.836 o
-1 10 5 19.740 19.442 2.133 164.921 o
-1 10 6 67.910 79.324 4.232 43.284 o
-1 10 7 12.294 12.528 2.327 187.788 o
-1 10 8 154.742 161.949 6.182 19.716 o
-1 10 9 93.017 98.630 5.444 29.237 o
-1 10 10 7.358 5.376 2.436 214.644 o
-1 10 11 125.437 112.697 6.120 22.929 o
-1 10 12 309.992 306.323 9.691 8.829 o
-1 10 13 157.363 156.987 7.347 16.646 o
-1 10 14 3.796 6.090 3.829 105.670 o
-1 10 15 0.200 -0.960 3.936 108.698 o
-1 10 16 3.873 16.038 5.832 46.495 o
-1 10 17 26.255 21.994 5.458 45.633 o
-1 10 18 28.598 22.515 4.660 57.374 o
-1 11 1 1524.700 1519.730 19.821 1.629 o
-1 11 2 557.726 546.209 10.306 5.767 o
-1 11 3 7.139 6.388 2.047 273.334 o
-1 11 4 212.633 224.801 6.093 16.291 o
-1 11 5 2.629 6.775 1.818 378.328 o
-1 11 6 153.540 166.061 5.778 20.850 o
-1 11 7 95.296 97.178 4.633 33.842 o
-1 11 8 0.587 0.563 2.274 316.279 o
-1 11 9 155.999 155.923 6.589 18.664 o
-1 11 10 3.663 -0.026 2.791 198.775 o
-1 11 11 17.562 14.636 3.217 111.471 o
-1 11 12 38.296 44.883 4.338 55.136 o
-1 11 13 72.319 83.854 5.715 30.642 o
-1 11 14 71.158 79.129 8.415 18.242 o
-1 11 15 93.401 96.804 9.036 15.395 o
-1 11 16 22.950 23.153 5.968 39.916 o
-1 11 17 17.852 19.774 5.229 51.631 o
-1 12 1 227.347 237.366 6.762 14.452 o
-1 12 2 54.542 47.901 3.590 59.891 o
-1 12 3 246.944 239.000 6.656 14.083 o
-1 12 4 108.406 115.672 5.355 27.379 o
-1 12 5 306.354 309.729 7.191 11.364 o
-1 12 6 44.051 40.494 4.389 53.157 o
-1 12 7 42.552 32.895 3.986 61.747 o
-1 12 8 51.315 51.498 4.620 46.421 o
-1 12 9 0.107 -2.362 2.433 284.045 o
-1 12 10 0.053 -2.409 2.672 236.112 o
-1 12 11 40.914 44.974 4.673 49.423 o
-1 12 12 117.447 110.877 7.124 19.839 o
-1 12 13 49.017 59.973 5.343 38.408 o
-1 12 14 10.000 10.808 3.944 91.133 o
-1 12 15 0.126 -4.342 4.342 89.420 o
-1 12 16 8.111 10.464 4.485 74.425 o
-1 13 1 3.779 3.615 2.560 221.280 o
-1 13 2 559.795 538.726 9.856 5.960 o
-1 13 3 12.445 9.455 2.503 176.402 o
-1 13 4 2.902 0.149 2.256 298.179 o
-1 13 5 22.294 14.431 2.686 130.777 o
-1 13 6 5.516 5.404 2.611 201.044 o
-1 13 7 0.115 0.398 2.375 296.007 o
-1 13 8 34.621 36.314 4.398 57.075 o
-1 13 9 20.547 19.451 3.843 81.887 o
-1 13 10 20.722 18.485 3.641 88.664 o
-1 13 11 0.038 -2.155 2.834 209.995 o
-1 13 12 9.206 4.638 4.257 82.992 o
-1 13 13 6.242 2.862 2.974 163.620 o
-1 13 14 92.514 102.123 7.707 19.236 o
-1 14 1 172.878 180.776 7.672 15.061 o
-1 14 2 39.592 37.996 3.606 69.241 o
-1 14 3 436.611 421.364 9.550 7.281 o
-1 14 4 35.467 34.704 3.854 67.258 o
-1 14 5 3.211 2.384 2.200 296.923 o
-1 14 6 4.890 4.168 2.422 234.205 o
-1 14 7 64.858 65.236 6.176 29.505 o
-1 14 8 5.844 -3.613 4.025 97.451 o
-1 14 9 0.267 0.318 2.837 207.680 o
-1 14 10 29.555 30.358 4.610 56.441 o
-1 14 11 98.635 93.317 6.569 23.492 o
-1 14 12 66.067 62.071 5.642 33.207 o
-1 14 13 17.594 8.646 4.059 81.564 o
-1 15 1 12.255 14.300 3.044 129.845 o
-1 15 2 24.016 23.041 3.707 81.912 o
-1 15 3 26.848 34.417 4.985 50.571 o
-1 15 4 0.033 -2.915 3.004 186.891 o
-1 15 5 6.244 9.825 3.702 106.493 o
-1 15 6 0.023 9.776 3.636 119.172 o
-1 15 7 20.869 25.547 3.899 77.781 o
-1 15 8 0.004 2.760 2.934 190.229 o
-1 15 9 92.952 91.851 6.691 23.389 o
-1 15 10 5.394 5.023 4.041 94.557 o
-1 15 11 2.884 12.880 4.170 87.989 o
-1 16 1 0.613 4.178 3.009 176.363 o
-1 16 2 6.392 3.939 3.590 116.435 o
-1 16 3 160.855 161.792 7.724 15.583 o
-1 16 4 28.366 28.314 3.888 72.315 o
-1 16 5 2.690 9.848 3.735 109.499 o
-1 16 6 32.715 31.782 4.292 60.630 o
-1 16 7 75.136 70.804 8.214 18.933 o
-1 16 8 69.113 70.580 9.452 15.374 o
-1 17 1 0.033 -3.632 3.632 127.882 o
-1 17 2 1.783 2.652 3.649 121.330 o
-1 17 3 62.487 63.118 5.787 32.540 o
-1 17 4 5.842 11.539 3.563 113.065 o
0 0 4 5456.770 5387.560 130.725 0.079 o
0 0 6 133.933 139.697 4.546 27.499 o
0 0 8 2286.250 2239.720 32.806 0.772 o
0 0 10 1576.490 1518.840 20.617 1.552 o
0 0 12 85.986 102.066 5.780 27.933 o
0 0 14 15.092 14.307 2.079 196.107 o
0 0 16 41.383 38.738 5.216 43.281 o
0 0 18 209.985 218.756 11.405 8.641 o
0 0 20 113.897 107.955 11.942 9.596 o
0 0 22 34.264 31.986 8.209 21.885 o
0 1 1 153.963 147.382 2.007 33.945 o
0 1 2 1456.790 1453.040 12.903 2.184 o
0 1 3 1247.200 1255.850 8.514 2.959 o
0 1 4 5147.570 5147.080 73.125 0.184 o
0 1 5 9527.650 9256.790 222.763 0.028 o
0 1 6 0.083 0.312 0.375 9051.630 o
0 1 7 10.252 10.537 0.812 462.948 o
0 1 8 12.089 11.706 1.065 368.010 o
0 1 9 72.905 64.840 2.145 66.884 o
0 1 10 1129.120 1132.370 14.723 2.577 o
0 1 11 260.275 266.902 5.588 14.960 o
0 1 12 22.000 24.571 1.793 171.627 o
0 1 13 11.806 12.387 1.523 291.817 o
0 1 14 151.310 149.100 4.154 26.974 o
0 1 15 28.069 29.649 2.250 126.331 o
0 1 16 195.783 196.815 6.028 17.553 o
0 1 17 22.489 18.760 2.223 152.172 o
0 1 18 40.136 40.787 3.517 69.976 o
0 1 19 75.597 58.937 7.297 22.864 o
0 1 20 120.402 132.550 9.408 13.430 o
0 1 21 16.269 2.488 5.382 52.196 o
0 1 22 0.238 -3.071 4.297 91.183 o
0 2 1 120.785 135.154 1.357 42.883 o
0 2 2 274.857 283.265 2.283 18.365 o
0 2 3 535.445 506.673 3.488 8.983 o
0 2 4 98.274 102.206 1.341 53.888 o
0 2 5 39.837 41.082 0.923 134.241 o
0 2 6 2.319 2.284 0.438 1972.040 o
0 2 7 47.427 52.270 1.390 103.858 o
0 2 8 608.119 621.667 7.248 6.443 o
0 2 9 372.458 365.244 6.110 10.827 o
0 2 10 87.938 85.321 2.843 49.942 o
0 2 11 233.443 225.624 4.837 17.858 o
0 2 12 53.877 56.122 2.882 69.503 o
0 2 13 21.423 26.356 2.104 151.942 o
0 2 14 1.270 1.262 1.318 803.089 o
0 2 15 8.115 5.897 2.214 240.114 o
0 2 16 0.296 0.338 1.868 471.567 o
0 2 17 79.892 78.531 5.305 32.742 o
0 2 18 5.660 2.924 2.579 210.482 o
0 2 19 25.733 26.122 4.222 66.655 o
0 2 20 0.975 4.945 4.879 68.994 o
0 2 21 0.218 2.430 5.043 65.664 o
0 2 22 4.282 -6.549 6.549 38.615 o
0 3 1 453.895 440.215 3.281 10.691 o
0 3 2 2.205 2.289 0.419 2063.330 o
0 3 3 36.456 38.574 0.968 143.649 o
0 3 4 1.470 3.145 0.484 2062.400 o
0 3 5 112.890 122.660 2.050 43.497 o
0 3 6 667.268 694.892 6.752 6.014 o
0 3 7 1834.810 1820.470 16.312 1.550 o
0 3 8 4.272 8.492 1.261 523.055 o
0 3 9 315.212 309.858 5.578 12.987 o
0 3 10 888.138 885.901 12.812 3.451 o
0 3 11 3362.350 3286.200 31.663 0.573 o
0 3 12 1311.220 1303.890 14.582 2.279 o
0 3 13 12.033 9.913 2.363 190.655 o
0 3 14 14.411 19.187 2.117 185.291 o
0 3 15 17.477 22.572 2.686 132.238 o
0 3 16 87.877 81.071 3.274 46.890 o
0 3 17 0.656 3.042 3.312 148.197 o
0 3 18 176.233 177.328 6.595 17.392 o
0 3 19 1.576 -0.945 3.340 147.293 o
0 3 20 2.568 -2.760 3.969 103.911 o
0 3 21 4.085 6.187 4.296 85.091 o
0 4 0 209.019 213.921 3.979 21.005 o
0 4 1 357.824 364.833 3.908 12.949 o
0 4 2 383.301 382.864 3.980 12.139 o
0 4 3 1029.910 1031.340 7.748 3.748 o
0 4 4 43.916 45.002 1.498 111.390 o
0 4 5 375.782 359.655 4.454 12.184 o
0 4 6 919.586 915.566 10.561 3.748 o
0 4 7 2829.170 2812.380 25.196 0.784 o
0 4 8 8.294 6.339 1.014 522.220 o
0 4 9 1534.670 1527.540 15.784 1.880 o
0 4 10 3627.660 3530.980 36.075 0.485 o
0 4 11 4.156 4.147 2.560 217.868 o
0 4 12 248.247 259.103 6.408 14.169 o
0 4 13 30.250 27.599 2.652 108.479 o
0 4 14 30.872 25.695 2.575 111.854 o
0 4 15 397.346 400.525 8.069 8.711 o
0 4 16 722.472 746.301 15.677 3.355 o
0 4 17 39.234 33.001 3.079 83.198 o
0 4 18 27.567 31.451 4.584 57.425 o
0 4 19 3.850 0.603 3.644 119.919 o
0 4 20 29.257 31.218 6.764 31.010 o
0 4 21 57.594 44.093 11.509 11.407 o
0 5 1 24.059 32.933 1.764 154.188 o
0 5 2 5825.890 5639.310 181.580 0.045 o
0 5 3 1734.790 1742.970 14.118 1.747 o
0 5 4 1172.680 1193.670 11.834 2.801 o
0 5 5 216.003 212.590 3.836 20.939 o
0 5 6 1165.930 1119.360 12.344 2.811 o
0 5 7 49.955 51.463 2.367 82.975 o
0 5 8 98.225 108.652 3.181 41.893 o
0 5 9 0.719 -0.516 0.902 1775.350 o
0 5 10 1435.310 1428.690 18.366 1.812 o
0 5 11 30.432 35.620 3.015 91.572 o
0 5 12 416.230 433.117 9.020 7.726 o
0 5 13 98.627 104.710 5.347 28.880 o
0 5 14 0.553 0.928 1.653 576.728 o
0 5 15 76.285 78.510 4.625 38.301 o
0 5 16 18.928 11.694 3.254 109.858 o
0 5 17 45.395 38.833 5.290 41.598 o
0 5 18 29.968 20.634 3.498 84.294 o
0 5 19 12.965 18.471 4.865 60.400 o
0 5 20 210.082 206.018 9.819 10.529 o
0 5 21 283.823 285.725 13.840 6.017 o
0 6 0 21.863 28.226 2.833 112.687 o
0 6 1 3143.790 3056.260 28.069 0.664 o
0 6 2 145.693 157.261 3.424 29.759 o
0 6 3 15.052 16.528 1.417 259.624 o
0 6 4 7.772 8.807 1.030 496.140 o
0 6 5 191.294 186.565 3.896 23.141 o
0 6 6 262.905 257.537 4.295 16.948 o
0 6 7 272.656 266.125 5.933 14.127 o
0 6 8 193.023 183.068 5.024 20.336 o
0 6 9 17.350 12.633 2.039 193.589 o
0 6 10 2.010 0.594 1.191 907.301 o
0 6 11 9.303 7.469 2.526 189.948 o
0 6 12 5.513 4.639 2.844 176.000 o
0 6 13 0.565 0.359 2.005 405.618 o
0 6 14 95.482 95.293 5.061 31.335 o
0 6 15 15.668 11.723 2.723 146.019 o
0 6 16 63.197 83.303 6.623 26.206 o
0 6 17 14.052 10.889 3.532 103.986 o
0 6 18 35.486 29.326 5.037 48.104 o
0 6 19 7.063 -1.673 3.001 162.844 o
0 6 20 15.688 7.173 4.589 68.152 o
0 7 1 6.146 6.493 1.233 507.566 o
0 7 2 268.870 272.705 4.959 15.519 o
0 7 3 129.388 131.540 3.403 33.419 o
0 7 4 2129.920 2136.780 19.216 1.219 o
0 7 5 90.263 91.007 3.049 46.810 o
0 7 6 897.494 871.009 10.239 3.922 o
0 7 7 37.435 40.261 3.110 80.994 o
0 7 8 64.795 63.877 3.756 51.107 o
0 7 9 4.839 3.839 1.638 423.920 o
0 7 10 268.959 278.808 6.985 12.628 o
0 7 11 31.550 37.214 3.493 77.014 o
0 7 12 15.033 15.229 2.946 129.393 o
0 7 13 19.179 23.048 3.481 93.561 o
0 7 14 33.773 35.322 4.096 63.114 o
0 7 15 75.979 82.241 7.806 20.110 o
0 7 16 5.271 5.525 3.762 107.557 o
0 7 17 14.841 13.786 5.091 56.074 o
0 7 18 27.472 23.957 4.515 60.256 o
0 7 19 0.235 3.063 5.559 54.031 o
0 7 20 155.410 191.149 10.283 10.796 o
0 8 0 14.069 12.945 2.685 151.145 o
0 8 1 1049.580 1059.470 11.878 3.114 o
0 8 2 30.659 30.869 2.260 120.305 o
0 8 3 435.395 436.745 6.864 8.916 o
0 8 4 248.213 247.087 4.833 16.864 o
0 8 5 0.077 0.724 1.536 690.757 o
0 8 6 88.702 93.394 3.499 43.356 o
0 8 7 371.188 393.711 7.141 9.778 o
0 8 8 51.572 52.323 3.717 58.282 o
0 8 9 40.544 42.708 3.566 68.226 o
0 8 10 0.140 0.631 1.997 414.005 o
0 8 11 104.015 106.865 5.693 26.550 o
0 8 12 3.002 -2.150 2.150 324.629 o
0 8 13 367.952 365.179 10.833 7.187 o
0 8 14 230.539 240.459 8.817 11.264 o
0 8 15 143.443 161.841 7.108 17.668 o
0 8 16 223.988 244.879 10.015 9.845 o
0 8 17 0.002 0.973 5.292 60.078 o
0 8 18 37.507 41.920 6.222 33.718 o
0 8 19 212.738 246.125 12.012 7.920 o
0 9 1 104.229 107.536 3.811 36.852 o
0 9 2 4.020 5.248 1.447 501.058 o
0 9 3 1.586 0.026 1.342 800.905 o
0 9 4 40.407 34.830 2.431 98.526 o
0 9 5 380.877 388.049 6.731 10.014 o
0 9 6 352.196 355.740 7.450 10.035 o
0 9 7 8.734 7.883 1.594 339.084 o
0 9 8 368.756 353.584 9.689 8.030 o
0 9 9 2.702 0.131 2.083 346.660 o
0 9 10 8.654 7.354 2.639 180.844 o
0 9 11 394.197 397.530 9.609 7.677 o
0 9 12 477.050 481.470 11.972 5.603 o
0 9 13 1656.660 1704.200 24.974 1.248 o
0 9 14 0.873 7.373 2.949 176.297 o
0 9 15 16.300 17.861 3.405 102.560 o
0 9 16 7.443 10.453 3.832 98.592 o
0 9 17 31.951 39.617 6.353 33.496 o
0 9 18 76.245 78.785 7.455 21.561 o
0 9 19 2.143 22.638 8.396 23.096 o
0 10 0 89.435 89.667 5.970 27.180 o
0 10 1 104.940 113.071 4.145 34.327 o
0 10 2 48.064 49.984 3.273 67.707 o
0 10 3 0.114 3.387 1.598 581.698 o
0 10 4 1.542 0.721 1.429 701.346 o
0 10 5 21.459 18.203 2.065 166.106 o
0 10 6 56.501 55.887 3.911 53.133 o
0 10 7 7.049 6.320 2.181 251.281 o
0 10 8 0.699 -2.005 2.110 368.215 o
0 10 9 127.568 129.154 5.940 22.940 o
0 10 10 4.067 2.852 2.624 212.527 o
0 10 11 8.844 8.709 3.386 120.527 o
0 10 12 40.130 41.490 4.662 50.304 o
0 10 13 49.474 40.879 4.729 46.935 o
0 10 14 105.757 103.761 6.824 21.701 o
0 10 15 127.123 111.497 7.172 19.221 o
0 10 16 78.629 77.297 6.910 23.848 o
0 10 17 10.288 19.079 5.489 49.726 o
0 10 18 35.571 38.313 5.898 37.182 o
0 11 1 768.116 761.203 12.087 4.035 o
0 11 2 6.425 3.131 1.864 337.036 o
0 11 3 15.192 16.802 2.877 131.640 o
0 11 4 310.922 320.773 7.508 10.855 o
0 11 5 21.785 18.312 2.062 165.088 o
0 11 6 1.200 4.431 2.147 320.617 o
0 11 7 1.088 0.130 2.170 342.335 o
0 11 8 0.902 1.198 2.071 368.757 o
0 11 9 20.120 20.789 3.368 97.943 o
0 11 10 3.882 7.698 3.267 138.806 o
0 11 11 155.089 157.876 6.788 18.129 o
0 11 12 278.903 295.652 9.165 9.757 o
0 11 13 0.073 10.859 3.577 121.862 o
0 11 14 203.823 216.881 9.587 10.845 o
0 11 15 21.863 28.067 11.198 12.755 o
0 11 16 0.950 0.104 3.787 116.166 o
0 11 17 0.001 0.720 4.495 83.249 o
0 12 0 225.350 219.003 8.853 11.482 o
0 12 1 631.095 642.036 10.609 5.103 o
0 12 2 275.846 269.296 6.818 12.803 o
0 12 3 240.075 237.077 6.224 14.994 o
0 12 4 88.058 93.808 4.562 35.600 o
0 12 5 114.363 108.542 5.522 26.395 o
0 12 6 384.048 373.421 9.237 8.131 o
0 12 7 0.301 1.268 2.119 361.526 o
0 12 8 56.324 51.658 4.490 46.649 o
0 12 9 0.591 1.774 2.511 256.178 o
0 12 10 4.380 -0.607 5.654 51.448 o
0 12 11 1.847 -1.724 4.132 96.834 o
0 12 12 0.022 -0.832 2.868 205.044 o
0 12 13 67.937 75.724 6.340 27.702 o
0 12 14 0.846 -3.514 3.514 134.896 o
0 12 15 11.650 6.806 3.866 94.586 o
0 12 16 12.242 11.595 6.310 38.989 o
0 13 1 116.961 130.334 5.437 25.653 o
0 13 2 225.765 230.858 6.883 14.380 o
0 13 3 834.113 818.997 12.098 3.787 o
0 13 4 99.902 89.972 4.613 33.834 o
0 13 5 18.904 13.639 3.202 110.968 o
0 13 6 6.723 5.757 2.707 184.024 o
0 13 7 160.017 168.546 7.389 16.262 o
0 13 8 3.252 9.214 2.822 178.177 o
0 13 9 13.298 8.170 3.716 98.407 o
0 13 10 66.442 78.083 7.132 23.595 o
0 13 11 0.500 -2.733 2.733 223.180 o
0 13 12 85.380 86.397 6.103 26.981 o
0 13 13 0.001 -3.170 3.170 167.951 o
0 13 14 11.039 4.218 3.935 93.701 o
0 14 0 26.658 31.506 4.847 53.250 o
0 14 1 81.959 74.879 5.061 34.395 o
0 14 2 4.573 6.887 2.331 242.063 o
0 14 3 86.268 87.678 5.412 30.739 o
0 14 4 0.799 0.594 2.599 242.411 o
0 14 5 0.621 -0.189 3.418 142.982 o
0 14 6 70.251 63.970 4.841 38.848 o
0 14 7 32.368 28.878 3.832 71.069 o
0 14 8 19.872 17.642 4.031 77.480 o
0 14 9 12.639 11.469 3.767 95.207 o
0 14 10 0.056 1.948 3.699 121.629 o
0 14 11 262.442 264.864 9.780 9.509 o
0 14 12 89.464 81.041 7.585 20.306 o
0 14 13 6.987 23.331 4.224 78.767 o
0 15 1 2.162 -1.019 2.618 232.262 o
0 15 2 83.970 91.549 5.323 31.326 o
0 15 3 2.280 6.392 2.929 175.223 o
0 15 4 3.417 -0.729 2.568 232.857 o
0 15 5 5.067 7.562 3.323 132.479 o
0 15 6 0.006 2.874 2.785 210.189 o
0 15 7 5.142 0.792 2.914 176.664 o
0 15 8 120.854 108.743 7.036 20.018 o
0 15 9 180.043 183.156 9.040 12.346 o
0 15 10 2.794 -0.509 3.854 109.666 o
0 15 11 0.903 6.863 6.156 43.582 o
0 16 0 5.746 1.529 5.632 51.190 o
0 16 1 146.845 143.356 7.747 16.261 o
0 16 2 50.418 34.624 4.925 45.099 o
0 16 3 10.181 14.181 3.902 91.004 o
0 16 4 73.180 69.508 5.636 31.896 o
0 16 5 1.623 -1.858 3.303 150.398 o
0 16 6 36.996 27.311 5.424 43.020 o
0 16 7 2.491 0.673 4.089 97.788 o
0 16 8 69.294 66.238 7.710 21.231 o
0 17 1 4.428 0.245 3.831 108.535 o
0 17 2 8.564 13.111 3.641 104.397 o
0 17 3 91.636 91.327 7.516 20.198 o
0 17 4 62.340 57.638 5.914 31.980 o
1 0 2 1065.090 1049.220 9.527 3.410 o
1 0 4 1836.450 1876.160 16.291 1.534 o
1 0 6 3.260 1.092 0.744 1315.080 o
1 0 8 195.639 191.733 4.413 21.442 o
1 0 10 131.571 139.948 3.473 32.267 o
1 0 12 440.976 414.033 7.930 8.288 o
1 0 14 205.056 200.897 7.185 14.821 o
1 0 16 0.275 1.718 3.025 180.156 o
1 0 18 4.641 -3.992 3.992 100.300 o
1 0 20 359.736 360.167 18.993 3.548 o
1 1 1 794.394 800.643 6.433 5.168 o
1 1 2 3108.550 3128.360 75.140 0.228 o
1 1 3 572.666 552.649 4.459 7.998 o
1 1 4 4362.430 4386.490 59.473 0.260 o
1 1 5 1238.130 1265.950 10.223 2.808 o
1 1 6 1807.570 1734.620 13.085 1.748 o
1 1 7 218.263 216.806 3.324 21.670 o
1 1 8 0.735 0.651 0.695 2458.570 o
1 1 9 548.028 542.845 7.060 7.232 o
1 1 10 61.483 60.295 2.821 65.266 o
1 1 11 1252.720 1258.010 13.539 2.470 o
1 1 12 52.640 50.554 2.569 77.493 o
1 1 13 636.783 635.791 9.388 5.497 o
1 1 14 375.181 360.355 6.182 10.761 o
1 1 15 13.989 18.818 2.348 168.397 o
1 1 16 6.642 9.955 2.051 262.051 o
1 1 17 84.741 82.130 4.428 38.050 o
1 1 18 334.217 339.742 10.931 7.464 o
1 1 19 33.003 39.264 9.498 16.809 o
1 1 20 24.371 14.526 5.553 45.689 o
1 1 21 11.658 0.065 4.412 77.725 o
1 2 1 259.116 249.739 2.211 20.016 o
1 2 3 370.605 365.693 3.012 13.263 o
1 2 4 286.412 292.032 2.983 17.018 o
1 2 5 667.932 706.641 6.594 6.021 o
1 2 6 529.788 548.989 6.923 7.416 o
1 2 7 1286.380 1269.980 12.152 2.552 o
1 2 8 106.309 110.858 2.784 42.413 o
1 2 9 226.733 235.297 4.390 18.758 o
1 2 10 566.233 571.451 7.865 6.651 o
1 2 11 1643.290 1634.740 16.897 1.695 o
1 2 12 2003.840 1970.060 20.934 1.239 o
1 2 13 167.538 172.276 4.431 23.837 o
1 2 14 459.860 474.710 7.959 7.808 o
1 2 15 168.652 177.877 4.468 23.452 o
1 2 16 0.795 1.391 1.516 653.436 o
1 2 17 38.203 38.719 3.529 71.454 o
1 2 18 13.173 15.004 3.242 116.476 o
1 2 19 3.863 -3.996 3.996 101.037 o
1 2 20 6.857 -0.224 4.880 67.169 o
1 2 21 0.504 13.389 8.292 24.066 o
1 3 0 303.445 302.030 2.652 16.498 o
1 3 1 4791.130 4716.590 66.637 0.216 o
1 3 2 2734.090 2704.900 18.502 0.947 o
1 3 3 343.358 348.236 3.285 14.000 o
1 3 4 112.394 108.833 1.867 46.156 o
1 3 5 4.944 6.703 0.672 825.480 o
1 3 6 1965.310 1888.890 14.632 1.527 o
1 3 7 0.952 0.428 0.935 1536.660 o
1 3 8 2133.970 2111.920 20.441 1.181 o
1 3 9 2098.110 2070.960 19.705 1.227 o
1 3 10 27.016 23.911 1.714 161.172 o
1 3 11 0.228 -0.692 1.132 1273.650 o
1 3 12 261.474 274.053 6.399 13.654 o
1 3 13 82.333 83.593 4.026 41.558 o
1 3 14 266.467 269.816 8.583 10.753 o
1 3 15 32.802 33.669 2.816 96.186 o
1 3 16 16.833 14.073 2.989 124.690 o
1 3 17 11.713 13.606 2.676 157.349 o
1 3 18 30.400 27.032 4.018 68.497 o
1 3 19 10.854 3.299 3.430 119.126 o
1 3 20 90.486 82.774 10.856 11.736 o
1 3 21 27.558 31.715 7.376 26.876 o
1 4 0 11.892 9.687 0.853 427.566 o
1 4 1 48.344 50.608 1.468 102.338 o
1 4 2 222.752 210.954 3.004 22.149 o
1 4 3 1742.520 1693.220 13.995 1.765 o
1 4 4 814.414 839.689 7.564 4.770 o
1 4 5 128.965 133.236 2.631 36.748 o
1 4 6 163.186 155.951 3.426 28.004 o
1 4 7 62.843 59.495 2.100 75.005 o
1 4 8 466.637 459.708 6.796 8.489 o
1 4 9 354.289 327.597 5.728 11.826 o
1 4 10 281.416 270.339 5.128 14.935 o
1 4 11 228.169 223.406 4.819 18.160 o
1 4 12 68.032 67.482 3.382 53.817 o
1 4 13 95.517 92.942 4.421 35.482 o
1 4 14 292.058 289.779 7.838 11.051 o
1 4 15 327.020 328.874 8.380 9.702 o
1 4 16 160.850 154.208 6.738 18.099 o
1 4 17 18.462 19.041 4.808 59.187 o
1 4 18 3.394 -2.839 3.094 165.090 o
1 4 19 3.617 2.786 2.929 176.911 o
1 4 20 1.566 1.430 6.456 40.075 o
1 4 21 3.026 -3.963 7.028 33.775 o
1 5 0 113.923 123.715 2.664 40.167 o
1 5 1 402.859 406.531 5.100 10.771 o
1 5 2 3711.560 3723.220 30.821 0.521 o
1 5 3 1999.380 2002.000 18.166 1.340 o
1 5 4 361.262 378.351 5.996 11.001 o
1 5 5 1128.390 1108.270 10.725 3.074 o
1 5 6 422.733 431.447 5.862 9.766 o
1 5 7 35.901 31.057 2.080 118.092 o
1 5 8 85.777 92.091 3.526 43.958 o
1 5 9 33.870 30.135 2.018 124.537 o
1 5 10 374.128 383.060 8.169 8.988 o
1 5 11 250.467 262.580 8.455 11.220 o
1 5 12 155.979 165.484 8.190 14.664 o
1 5 13 17.168 21.990 2.405 150.502 o
1 5 14 6.767 4.268 2.037 288.109 o
1 5 15 233.336 224.539 7.175 13.783 o
1 5 16 60.770 64.201 4.424 44.750 o
1 5 17 118.083 114.264 7.553 18.377 o
1 5 18 14.916 9.004 3.566 102.563 o
1 5 19 18.286 15.911 5.078 54.725 o
1 5 20 33.100 31.871 7.294 26.921 o
1 6 0 1277.380 1301.990 14.488 2.325 o
1 6 1 369.043 380.221 5.563 11.217 o
1 6 2 49.656 55.696 2.315 82.507 o
1 6 3 681.423 703.746 8.585 5.378 o
1 6 4 74.757 76.865 2.609 58.171 o
1 6 5 478.049 492.901 8.892 7.073 o
1 6 6 753.890 771.793 10.007 4.564 o
1 6 7 117.887 119.103 4.103 32.396 o
1 6 8 5.870 2.833 1.515 456.740 o
1 6 9 444.465 432.914 8.362 7.893 o
1 6 10 20.062 19.866 2.464 142.313 o
1 6 11 50.652 56.965 4.033 53.264 o
1 6 12 19.567 12.891 3.103 115.283 o
1 6 13 24.259 21.461 3.180 100.046 o
1 6 14 0.002 -1.176 2.315 314.980 o
1 6 15 1.151 0.782 1.992 395.895 o
1 6 16 10.341 3.126 3.826 99.709 o
1 6 17 19.565 22.806 4.184 71.870 o
1 6 18 101.131 94.426 8.306 17.171 o
1 6 19 68.155 61.773 5.786 31.931 o
1 6 20 4.681 0.179 4.077 96.261 o
1 7 0 1.203 2.638 1.185 893.582 o
1 7 1 1.907 0.989 0.977 1193.230 o
1 7 2 1.239 0.437 1.002 1315.930 o
1 7 3 30.627 34.082 2.169 121.133 o
1 7 4 618.750 635.573 9.207 5.647 o
1 7 5 27.286 27.666 2.033 139.678 o
1 7 6 131.307 137.150 3.919 30.545 o
1 7 7 272.131 275.873 7.268 12.224 o
1 7 8 5.580 6.091 1.846 333.252 o
1 7 9 1.609 0.540 1.867 438.754 o
1 7 10 30.603 36.614 2.646 102.445 o
1 7 11 81.987 79.114 3.336 48.203 o
1 7 12 68.966 77.921 5.294 34.321 o
1 7 13 2.925 4.958 2.764 194.514 o
1 7 14 70.527 80.451 7.070 23.537 o
1 7 15 290.175 307.815 10.592 8.229 o
1 7 16 14.844 14.544 3.697 94.146 o
1 7 17 15.090 16.794 4.153 77.527 o
1 7 18 84.105 78.690 8.245 18.295 o
1 7 19 0.037 0.521 3.909 110.076 o
1 7 20 0.124 -7.652 7.652 28.814 o
1 8 0 185.752 179.903 4.337 22.604 o
1 8 1 336.134 319.335 5.795 12.201 o
1 8 2 116.079 107.572 3.436 37.082 o
1 8 3 89.437 92.642 3.380 44.204 o
1 8 4 364.648 354.404 6.928 10.326 o
1 8 5 3247.150 3259.260 29.246 0.619 o
1 8 6 272.778 274.366 6.441 13.320 o
1 8 7 303.486 318.033 7.568 10.933 o
1 8 8 6.950 6.890 2.100 263.362 o
1 8 9 305.507 308.135 8.885 9.624 o
1 8 10 162.347 169.282 6.128 19.330 o
1 8 11 0.015 -1.493 2.483 273.718 o
1 8 12 15.523 18.164 4.867 59.379 o
1 8 13 303.544 305.881 9.188 9.369 o
1 8 14 220.625 220.412 11.223 8.714 o
1 8 15 126.536 141.177 7.104 18.798 o
1 8 16 11.881 17.470 4.523 69.091 o
1 8 17 0.063 6.139 4.678 75.071 o
1 8 18 1.448 3.022 3.580 126.128 o
1 8 19 8.820 15.247 4.495 72.234 o
1 9 0 171.743 175.039 4.669 22.760 o
1 9 1 5.983 7.323 1.638 372.076 o
1 9 2 170.760 169.828 4.531 23.401 o
1 9 3 67.232 68.722 3.442 53.187 o
1 9 4 13.489 12.566 1.813 237.954 o
1 9 5 420.266 427.220 7.942 8.421 o
1 9 6 41.837 49.478 3.489 67.210 o
1 9 7 399.920 392.223 8.932 8.112 o
1 9 8 468.581 475.472 10.556 6.334 o
1 9 9 666.384 674.215 12.550 4.333 o
1 9 10 767.119 808.843 14.092 3.537 o
1 9 11 55.070 62.881 4.670 43.622 o
1 9 12 72.985 79.386 5.661 31.169 o
1 9 13 318.506 356.754 10.372 7.940 o
1 9 14 228.349 243.059 9.972 9.851 o
1 9 15 41.589 41.573 5.391 40.989 o
1 9 16 54.121 51.805 6.386 29.936 o
1 9 17 0.251 -3.462 3.462 140.286 o
1 9 18 28.807 39.242 6.118 36.062 o
1 10 0 34.980 40.890 2.999 85.481 o
1 10 1 98.194 110.947 4.183 35.241 o
1 10 2 624.150 647.792 10.079 5.295 o
1 10 3 34.295 36.288 2.865 91.867 o
1 10 4 6.644 6.556 2.284 236.889 o
1 10 5 267.483 257.843 7.474 12.225 o
1 10 6 522.585 531.256 10.112 6.075 o
1 10 7 254.891 260.954 7.567 12.320 o
1 10 8 157.265 153.652 6.233 19.650 o
1 10 9 55.647 57.261 4.606 44.818 o
1 10 10 107.330 107.400 6.030 24.726 o
1 10 11 4.890 6.417 2.569 206.937 o
1 10 12 80.676 84.815 5.486 31.085 o
1 10 13 110.938 107.036 8.446 16.240 o
1 10 14 237.839 225.470 9.081 10.924 o
1 10 15 17.831 14.911 4.073 78.636 o
1 10 16 0.007 2.974 3.873 110.410 o
1 10 17 3.230 7.060 4.175 90.131 o
1 11 0 278.216 262.752 7.330 12.154 o
1 11 1 396.835 388.611 7.876 8.924 o
1 11 2 474.679 479.069 9.035 7.072 o
1 11 3 14.032 12.894 2.467 168.316 o
1 11 4 142.670 150.844 5.278 23.590 o
1 11 5 106.998 99.858 5.610 26.993 o
1 11 6 101.254 106.722 5.285 28.840 o
1 11 7 55.567 62.648 4.198 48.805 o
1 11 8 7.540 9.858 2.172 237.264 o
1 11 9 10.185 17.931 4.986 59.124 o
1 11 10 56.902 53.613 4.575 45.303 o
1 11 11 39.388 44.136 5.898 36.130 o
1 11 12 380.841 391.528 10.635 7.129 o
1 11 13 59.021 73.392 6.819 25.884 o
1 11 14 20.422 17.670 4.267 70.758 o
1 11 15 65.107 56.840 6.611 27.229 o
1 11 16 0.049 9.950 4.307 86.494 o
1 12 0 58.389 62.407 4.093 49.287 o
1 12 1 449.290 448.450 9.101 7.344 o
1 12 2 0.090 -1.323 1.896 467.343 o
1 12 3 9.370 12.134 2.456 187.526 o
1 12 4 149.323 153.510 5.803 21.356 o
1 12 5 146.270 145.873 5.888 21.477 o
1 12 6 0.161 -1.854 1.854 486.566 o
1 12 7 13.982 6.743 2.561 170.490 o
1 12 8 5.342 3.256 2.136 285.940 o
1 12 9 7.799 6.831 3.233 133.900 o
1 12 10 38.383 41.982 4.605 51.567 o
1 12 11 12.789 13.101 4.805 62.946 o
1 12 12 5.345 6.107 3.710 109.740 o
1 12 13 8.799 11.806 4.249 80.837 o
1 12 14 170.830 170.041 9.168 12.439 o
1 12 15 47.338 32.538 6.784 28.913 o
1 13 0 75.704 84.187 5.032 34.831 o
1 13 1 389.176 382.409 8.787 8.366 o
1 13 2 291.753 282.928 8.046 10.875 o
1 13 3 629.080 651.967 12.363 4.539 o
1 13 4 10.671 5.679 2.905 152.891 o
1 13 5 0.819 -2.218 2.218 332.566 o
1 13 6 20.781 23.114 3.412 94.388 o
1 13 7 24.929 24.330 3.783 78.586 o
1 13 8 0.068 -2.733 2.733 225.638 o
1 13 9 0.176 3.082 2.928 189.599 o
1 13 10 19.940 23.168 4.316 68.311 o
1 13 11 0.300 0.555 3.240 159.072 o
1 13 12 30.644 34.264 4.605 55.421 o
1 13 13 11.934 13.685 4.767 64.077 o
1 13 14 3.774 11.659 5.482 52.920 o
1 14 0 59.822 64.466 4.457 44.588 o
1 14 1 95.600 83.337 4.946 32.759 o
1 14 2 0.078 1.646 2.396 285.449 o
1 14 3 38.153 30.062 3.551 73.650 o
1 14 4 107.948 123.861 6.195 23.414 o
1 14 5 36.008 20.688 3.558 78.018 o
1 14 6 2.475 4.717 2.687 207.166 o
1 14 7 0.911 -0.895 2.926 193.257 o
1 14 8 336.378 338.710 11.120 7.317 o
1 14 9 78.058 79.647 6.366 26.505 o
1 14 10 237.905 244.842 11.044 8.604 o
1 14 11 384.448 399.812 12.733 5.869 o
1 14 12 228.835 221.524 11.306 8.547 o
1 15 0 109.703 118.714 5.473 26.581 o
1 15 1 69.354 67.040 4.661 40.312 o
1 15 2 86.688 82.574 6.530 24.884 o
1 15 3 227.944 204.170 9.954 10.128 o
1 15 4 70.145 72.224 5.639 32.077 o
1 15 5 62.320 58.429 4.850 40.767 o
1 15 6 28.447 26.989 3.776 75.449 o
1 15 7 17.929 20.293 4.278 71.172 o
1 15 8 328.024 344.577 12.700 6.320 o
1 15 9 293.015 291.122 11.033 7.910 o
1 15 10 0.572 4.272 4.573 78.772 o
1 16 0 0.156 0.388 3.353 149.286 o
1 16 1 0.459 0.118 2.407 286.512 o
1 16 2 202.729 207.889 9.264 11.379 o
1 16 3 66.700 54.726 4.952 39.341 o
1 16 4 14.143 12.141 3.606 99.886 o
1 16 5 31.449 24.506 4.001 69.001 o
1 16 6 66.485 74.163 6.090 29.421 o
1 16 7 37.783 35.599 5.040 46.648 o
1 16 8 23.788 11.405 3.836 82.720 o
1 17 0 4.519 1.057 3.962 101.292 o
1 17 1 25.648 24.245 5.197 49.198 o
1 17 2 90.139 95.031 8.390 17.306 o
1 17 3 48.130 30.309 5.418 40.532 o
2 0 2 192.518 222.748 3.274 23.240 o
2 0 4 103.839 100.231 1.780 50.198 o
2 0 6 583.147 575.792 7.349 6.728 o
2 0 8 41.033 45.162 1.954 104.342 o
2 0 10 348.102 344.422 5.557 11.945 o
2 0 12 154.213 157.998 5.959 20.490 o
2 0 14 0.395 -0.912 2.089 380.311 o
2 0 16 113.293 114.269 8.660 15.511 o
2 0 18 4.277 2.023 6.086 44.348 o
2 0 20 144.689 135.378 12.319 8.688 o
2 1 1 1205.830 1249.870 8.801 3.012 o
2 1 3 441.873 482.187 3.913 10.252 o
2 1 4 2155.200 2156.690 15.408 1.330 o
2 1 5 310.559 306.048 3.667 15.233 o
2 1 6 12.690 14.150 1.078 339.748 o
2 1 7 243.860 234.758 3.466 19.531 o
2 1 8 384.498 378.715 4.808 11.552 o
2 1 9 103.153 106.344 2.705 44.119 o
2 1 10 5.924 5.562 1.367 476.477 o
2 1 11 33.623 33.306 2.206 115.550 o
2 1 12 3225.500 3133.140 28.160 0.645 o
2 1 13 833.518 788.204 16.713 2.940 o
2 1 14 5.090 4.794 1.460 473.024 o
2 1 15 47.006 37.782 2.520 88.106 o
2 1 16 67.461 69.608 4.246 44.358 o
2 1 17 94.725 95.184 5.974 26.465 o
2 1 18 61.882 65.138 6.064 30.560 o
2 1 19 1.573 -1.076 4.433 84.608 o
2 1 20 9.167 10.013 4.704 67.913 o
2 1 21 14.485 6.865 4.434 73.045 o
2 2 3 3566.060 3489.760 30.544 0.551 o
2 2 4 726.714 693.817 5.879 5.906 o
2 2 5 776.001 787.111 6.326 5.306 o
2 2 6 24.650 30.296 0.905 198.258 o
2 2 7 2044.680 2054.620 16.699 1.362 o
2 2 8 484.081 486.539 5.452 8.883 o
2 2 9 239.142 239.027 3.998 18.791 o
2 2 10 1717.440 1720.780 17.785 1.574 o
2 2 11 3185.830 3154.870 28.531 0.644 o
2 2 12 369.253 359.855 6.183 10.861 o
2 2 13 266.215 271.268 7.376 12.246 o
2 2 14 27.150 32.514 2.870 101.480 o
2 2 15 2.816 0.877 2.155 320.268 o
2 2 16 31.989 26.144 2.272 121.595 o
2 2 17 32.631 21.864 2.993 97.073 o
2 2 18 4.450 4.644 3.212 145.324 o
2 2 19 94.386 104.384 8.449 16.822 o
2 2 20 43.553 39.147 7.717 23.503 o
2 2 21 16.240 13.694 7.112 30.677 o
2 3 0 58.050 53.481 1.146 94.522 o
2 3 1 297.959 305.240 3.252 16.079 o
2 3 2 700.249 709.729 6.114 5.954 o
2 3 3 5242.900 5027.690 119.034 0.094 o
2 3 4 3963.110 3926.610 34.789 0.453 o
2 3 5 4709.450 4759.890 37.320 0.357 o
2 3 6 170.089 178.820 2.962 27.585 o
2 3 7 1379.870 1418.530 13.330 2.251 o
2 3 8 229.519 230.902 3.570 20.195 o
2 3 9 490.438 497.579 7.060 7.921 o
2 3 10 41.485 36.873 2.239 101.391 o
2 3 11 561.853 538.700 7.648 6.888 o
2 3 12 273.103 271.585 7.219 12.311 o
2 3 13 221.139 225.998 5.990 16.176 o
2 3 14 244.301 258.454 8.061 11.878 o
2 3 15 5.925 10.071 2.795 170.220 o
2 3 16 191.381 174.573 5.869 18.559 o
2 3 17 4.084 1.473 2.639 213.908 o
2 3 18 9.946 17.235 3.892 90.157 o
2 3 19 1.815 8.859 5.704 50.026 o
2 3 20 0.161 -4.947 4.947 68.882 o
2 3 21 26.889 27.348 8.082 23.073 o
2 4 0 1295.540 1274.850 10.656 2.674 o
2 4 1 76.596 72.807 2.037 64.129 o
2 4 2 291.857 291.465 3.717 16.035 o
2 4 3 1947.250 1950.680 15.039 1.504 o
2 4 4 149.562 163.125 3.152 29.948 o
2 4 5 268.669 255.034 3.761 17.528 o
2 4 6 657.779 665.144 6.796 6.145 o
2 4 7 0.885 2.297 1.120 1026.720 o
2 4 8 76.223 79.761 2.912 53.968 o
2 4 9 113.984 111.443 3.143 38.753 o
2 4 10 244.499 239.897 4.096 18.368 o
2 4 11 2.152 1.123 1.424 662.554 o
2 4 12 96.148 98.751 4.665 33.423 o
2 4 13 67.616 65.410 3.767 49.902 o
2 4 14 105.840 107.330 4.574 32.145 o
2 4 15 19.118 17.332 3.314 103.290 o
2 4 16 7.819 1.874 4.183 88.019 o
2 4 17 65.837 68.800 5.960 30.610 o
2 4 18 2.591 -1.895 4.069 98.970 o
2 4 19 85.486 73.934 8.125 18.734 o
2 4 20 2.079 -0.861 4.617 77.731 o
2 5 0 578.622 585.048 6.828 6.931 o
2 5 1 1.274 4.160 0.888 1178.710 o
2 5 2 0.864 1.272 0.925 1476.370 o
2 5 3 16.241 15.317 1.541 241.798 o
2 5 4 1.658 1.307 0.851 1444.950 o
2 5 5 16.957 19.195 1.634 216.646 o
2 5 6 43.196 39.174 1.710 111.651 o
2 5 7 53.049 52.340 2.588 76.253 o
2 5 8 118.822 119.244 3.465 35.552 o
2 5 9 172.365 176.075 4.885 22.072 o
2 5 10 32.945 37.472 2.730 96.618 o
2 5 11 19.227 20.025 2.857 122.286 o
2 5 12 2.917 1.863 1.848 406.420 o
2 5 13 170.678 187.623 6.661 17.251 o
2 5 14 14.788 14.147 2.932 131.784 o
2 5 15 33.680 40.026 4.595 53.536 o
2 5 16 4.081 2.685 3.182 151.169 o
2 5 17 137.230 136.655 7.951 16.184 o
2 5 18 36.190 29.047 4.861 50.446 o
2 5 19 54.227 58.437 7.269 24.419 o
2 5 20 8.087 -5.285 7.224 31.408 o
2 6 0 1113.830 1105.240 11.273 3.036 o
2 6 1 3.358 6.693 1.056 702.379 o
2 6 2 471.820 473.712 6.422 8.572 o
2 6 3 281.838 288.522 4.922 14.927 o
2 6 4 460.252 469.002 7.220 8.260 o
2 6 5 0.175 0.473 0.928 1794.920 o
2 6 6 13.638 13.959 1.489 272.813 o
2 6 7 0.563 0.258 0.897 1801.920 o
2 6 8 309.119 321.706 6.091 12.419 o
2 6 9 32.730 31.969 2.752 99.237 o
2 6 10 54.661 63.865 4.275 47.979 o
2 6 11 5.425 8.053 2.892 165.786 o
2 6 12 0.000 3.060 2.305 301.117 o
2 6 13 71.522 78.097 5.829 30.324 o
2 6 14 53.512 52.554 5.200 39.627 o
2 6 15 230.321 239.053 8.063 12.328 o
2 6 16 560.901 556.719 12.989 4.723 o
2 6 17 2.508 2.138 3.700 117.424 o
2 6 18 131.460 127.952 8.979 14.113 o
2 6 19 16.816 22.903 5.200 51.953 o
2 6 20 242.743 237.345 11.191 8.453 o
2 7 0 136.294 140.833 3.735 30.537 o
2 7 1 334.362 348.972 5.975 11.765 o
2 7 2 182.107 180.337 3.852 24.123 o
2 7 3 115.446 132.650 3.920 32.761 o
2 7 4 455.542 463.653 7.640 8.085 o
2 7 5 581.021 565.092 9.148 6.058 o
2 7 6 258.024 255.112 5.157 15.865 o
2 7 7 40.407 37.403 2.654 91.145 o
2 7 8 143.220 146.766 5.557 22.727 o
2 7 9 397.545 424.515 8.931 7.987 o
2 7 10 32.071 26.220 2.408 116.055 o
2 7 11 180.717 187.376 8.155 13.825 o
2 7 12 10.132 15.217 3.078 130.934 o
2 7 13 238.871 257.315 8.275 11.700 o
2 7 14 430.969 460.600 11.273 6.226 o
2 7 15 84.784 82.880 5.624 29.895 o
2 7 16 38.558 40.042 5.715 38.334 o
2 7 17 0.163 2.632 3.186 161.726 o
2 7 18 0.036 6.456 7.462 29.975 o
2 7 19 136.230 135.918 11.043 10.371 o
2 8 0 32.058 33.940 2.409 110.318 o
2 8 1 369.777 358.320 6.522 10.572 o
2 8 2 530.875 521.340 7.868 7.082 o
2 8 3 746.352 716.662 10.336 4.603 o
2 8 4 89.451 97.329 3.820 40.352 o
2 8 5 165.392 174.951 4.962 22.319 o
2 8 6 8.438 5.797 2.193 241.593 o
2 8 7 70.668 71.667 3.185 54.427 o
2 8 8 3.003 -0.583 1.695 489.313 o
2 8 9 60.736 65.481 4.461 44.223 o
2 8 10 130.516 133.167 5.909 22.736 o
2 8 11 107.247 97.457 4.451 33.306 o
2 8 12 3.019 1.496 2.413 257.957 o
2 8 13 10.798 2.705 2.698 175.503 o
2 8 14 66.297 72.348 5.487 33.645 o
2 8 15 21.454 17.389 3.491 93.756 o
2 8 16 0.761 6.963 3.786 111.401 o
2 8 17 72.808 69.782 7.479 21.909 o
2 8 18 20.317 24.832 5.766 42.659 o
2 8 19 8.055 6.483 9.034 20.147 o
2 9 0 230.865 233.711 5.583 16.451 o
2 9 1 523.367 518.469 8.500 6.849 o
2 9 2 319.077 322.119 6.396 11.882 o
2 9 3 137.561 135.981 4.654 26.904 o
2 9 4 0.001 -1.506 1.506 743.973 o
2 9 5 212.278 207.728 5.813 17.162 o
2 9 6 47.008 45.634 3.476 65.770 o
2 9 7 299.662 302.493 7.147 11.597 o
2 9 8 254.098 266.312 9.025 10.444 o
2 9 9 0.503 -0.193 2.765 217.994 o
2 9 10 47.450 50.022 4.239 52.634 o
2 9 11 139.481 132.973 6.202 21.195 o
2 9 12 73.981 81.885 5.875 29.574 o
2 9 13 0.708 3.598 3.143 162.963 o
2 9 14 14.222 16.758 4.054 81.191 o
2 9 15 0.815 -1.446 2.894 197.867 o
2 9 16 29.832 35.147 5.417 43.811 o
2 9 17 2.319 3.870 4.643 75.443 o
2 9 18 4.082 1.522 4.309 86.557 o
2 10 0 2667.030 2692.720 26.053 0.811 o
2 10 1 313.791 301.440 6.784 11.755 o
2 10 2 96.921 100.057 4.123 36.669 o
2 10 3 0.657 -1.712 1.715 550.083 o
2 10 4 183.775 184.109 6.377 17.480 o
2 10 5 386.335 385.653 8.435 8.638 o
2 10 6 202.467 195.338 6.036 17.306 o
2 10 7 334.170 331.109 10.686 7.678 o
2 10 8 22.090 20.366 2.979 111.731 o
2 10 9 0.093 -0.807 2.533 262.437 o
2 10 10 5.939 5.032 2.792 179.168 o
2 10 11 8.137 6.710 2.620 185.995 o
2 10 12 259.306 276.151 9.456 9.823 o
2 10 13 3.620 -3.946 3.946 103.763 o
2 10 14 104.685 97.232 7.044 21.115 o
2 10 15 52.246 45.319 5.075 41.838 o
2 10 16 5.084 0.625 3.965 100.721 o
2 10 17 41.326 43.146 6.080 34.317 o
2 11 0 4.464 5.282 2.454 228.568 o
2 11 1 19.857 24.727 2.902 115.268 o
2 11 2 17.557 12.994 3.441 102.430 o
2 11 3 0.305 7.369 2.552 231.921 o
2 11 4 48.130 48.025 3.794 59.363 o
2 11 5 27.249 22.889 3.036 101.100 o
2 11 6 91.191 95.231 5.807 27.627 o
2 11 7 10.661 9.528 2.452 187.939 o
2 11 8 9.658 8.788 3.220 129.115 o
2 11 9 3.370 8.398 3.204 144.015 o
2 11 10 2.795 0.672 3.468 133.674 o
2 11 11 4.646 2.440 3.223 146.624 o
2 11 12 2.954 -0.500 2.850 194.199 o
2 11 13 263.686 247.143 9.869 9.506 o
2 11 14 385.981 396.048 20.191 3.166 o
2 11 15 10.357 6.654 4.496 73.878 o
2 11 16 33.010 46.484 6.243 33.837 o
2 12 0 582.564 581.061 11.140 5.250 o
2 12 1 59.871 70.034 4.307 45.497 o
2 12 2 74.944 78.547 4.362 40.725 o
2 12 3 40.152 38.080 3.492 71.267 o
2 12 4 46.876 52.272 4.373 50.633 o
2 12 5 1.406 3.597 2.427 259.525 o
2 12 6 9.989 4.498 3.279 128.787 o
2 12 7 24.002 24.970 3.932 74.975 o
2 12 8 9.257 8.965 3.160 133.646 o
2 12 9 34.467 42.247 5.555 40.536 o
2 12 10 1.256 -2.124 2.735 218.581 o
2 12 11 0.191 1.917 3.066 175.489 o
2 12 12 129.187 113.177 9.210 13.857 o
2 12 13 34.310 41.716 6.821 29.494 o
2 12 14 48.268 54.525 6.695 28.354 o
2 12 15 11.345 10.018 5.769 46.334 o
2 13 0 0.032 2.949 1.942 415.809 o
2 13 1 60.255 64.093 4.414 44.985 o
2 13 2 243.608 233.530 6.716 14.146 o
2 13 3 151.746 139.566 6.192 20.396 o
2 13 4 21.189 27.147 3.476 89.810 o
2 13 5 83.811 74.638 5.047 34.249 o
2 13 6 48.792 49.346 4.719 46.152 o
2 13 7 16.484 15.400 3.254 110.700 o
2 13 8 2.384 4.758 3.590 122.314 o
2 13 9 27.478 18.726 4.839 55.287 o
2 13 10 115.355 111.307 7.191 19.706 o
2 13 11 25.936 36.131 4.715 54.898 o
2 13 12 31.915 26.408 4.408 59.930 o
2 13 13 170.034 181.396 9.983 11.080 o
2 14 0 165.661 165.684 6.547 18.159 o
2 14 1 24.006 23.025 3.381 92.273 o
2 14 2 26.110 18.589 3.137 101.193 o
2 14 3 125.930 128.583 6.428 21.307 o
2 14 4 92.749 86.272 5.377 30.304 o
2 14 5 8.022 7.886 2.908 156.924 o
2 14 6 1.774 -0.660 2.726 217.216 o
2 14 7 2.415 -0.035 2.844 197.429 o
2 14 8 68.246 62.984 5.991 30.460 o
2 14 9 242.292 267.597 9.591 9.947 o
2 14 10 381.427 374.135 11.534 6.625 o
2 14 11 0.098 -4.350 4.350 89.100 o
2 14 12 1.609 -3.838 3.838 112.254 o
2 15 0 1.645 0.679 2.542 246.765 o
2 15 1 91.622 88.665 5.395 30.194 o
2 15 2 220.389 201.730 7.951 13.096 o
2 15 3 21.525 24.676 3.922 77.005 o
2 15 4 23.015 18.096 3.519 90.896 o
2 15 5 392.926 387.832 11.362 6.614 o
2 15 6 17.529 20.080 5.691 44.773 o
2 15 7 18.948 21.101 4.402 67.322 o
2 15 8 64.058 65.728 6.337 28.554 o
2 15 9 28.827 17.686 4.542 60.472 o
2 15 10 251.954 258.092 9.755 9.704 o
2 16 0 30.766 34.818 4.793 52.254 o
2 16 1 299.074 309.611 10.416 8.289 o
2 16 2 3.285 -2.910 2.910 185.567 o
2 16 3 11.202 3.010 3.045 144.115 o
2 16 4 17.038 9.145 3.516 102.160 o
2 16 5 16.312 8.522 3.575 100.827 o
2 16 6 3.806 1.513 3.117 159.320 o
2 16 7 0.004 5.665 4.187 93.398 o
2 17 0 7.056 4.184 3.905 99.241 o
2 17 1 1.905 -3.443 3.443 138.092 o
2 17 2 6.291 6.938 3.723 107.263 o
2 17 3 23.358 27.803 14.029 8.274 o
3 0 0 12.581 19.809 1.768 226.289 o
3 0 2 114.902 125.320 3.049 37.856 o
3 0 4 161.777 165.867 3.892 26.196 o
3 0 6 1015.030 1018.390 11.611 3.255 o
3 0 8 3075.670 3009.710 31.678 0.623 o
3 0 10 50.861 50.542 2.567 78.816 o
3 0 12 1803.320 1814.240 43.321 0.629 o
3 0 14 656.552 655.516 19.695 2.746 o
3 0 16 334.787 337.959 16.712 4.374 o
3 0 18 35.428 27.227 4.882 50.637 o
3 0 20 107.148 99.515 11.840 9.857 o
3 1 0 134.203 121.427 1.745 40.266 o
3 1 2 4147.480 4130.370 102.879 0.127 o
3 1 3 3263.500 3192.090 28.390 0.633 o
3 1 4 8.883 8.123 0.734 557.563 o
3 1 5 579.281 604.892 5.220 7.438 o
3 1 6 123.246 117.011 2.620 39.238 o
3 1 7 510.093 510.997 6.238 8.084 o
3 1 8 2.465 3.562 0.818 1137.000 o
3 1 9 87.665 94.052 2.371 52.474 o
3 1 10 910.394 940.124 11.710 3.540 o
3 1 11 239.210 229.282 5.279 16.770 o
3 1 12 1365.690 1401.050 19.044 1.821 o
3 1 13 1140.900 1130.870 16.091 2.409 o
3 1 14 300.368 292.917 7.909 10.813 o
3 1 15 337.748 318.431 8.990 9.082 o
3 1 16 8.150 7.662 3.430 119.976 o
3 1 17 3.549 13.333 3.891 98.668 o
3 1 18 2.951 4.677 3.471 129.205 o
3 1 19 132.094 134.750 9.258 13.447 o
3 1 20 47.977 54.632 7.665 22.990 o
3 1 21 5.239 -0.407 4.579 76.803 o
3 2 1 3464.670 3278.710 55.422 0.333 o
3 2 2 368.431 360.146 3.580 13.000 o
3 2 3 72.888 73.428 1.759 68.657 o
3 2 4 67.340 67.778 1.722 74.091 o
3 2 5 1995.990 1955.080 17.339 1.385 o
3 2 6 320.529 315.701 4.790 13.647 o
3 2 7 110.756 122.237 2.485 41.884 o
3 2 8 8.916 7.584 1.429 376.258 o
3 2 9 469.070 470.788 7.886 7.785 o
3 2 10 369.135 365.312 5.987 10.986 o
3 2 11 188.509 189.006 5.536 19.165 o
3 2 12 34.274 26.442 2.652 104.010 o
3 2 13 216.941 214.451 5.890 16.713 o
3 2 14 136.620 135.063 6.015 21.928 o
3 2 15 0.397 0.038 1.544 684.664 o
3 2 16 15.974 14.214 2.452 161.392 o
3 2 17 7.771 8.159 2.687 177.723 o
3 2 18 4.991 21.746 5.342 53.427 o
3 2 19 1.699 -0.799 4.583 79.149 o
3 2 20 14.205 6.465 9.640 17.530 o
3 3 0 13.475 15.371 0.948 339.297 o
3 3 1 523.600 520.486 5.059 8.436 o
3 3 2 2973.870 3020.760 23.366 0.768 o
3 3 3 4820.540 4631.780 43.315 0.322 o
3 3 4 1617.220 1579.380 12.822 1.977 o
3 3 5 327.710 326.992 4.296 13.819 o
3 3 6 614.134 632.210 6.538 6.615 o
3 3 7 926.674 923.145 11.480 3.562 o
3 3 8 11.163 12.748 2.121 214.396 o
3 3 9 4.930 6.758 1.477 446.915 o
3 3 10 123.911 122.819 4.051 31.668 o
3 3 11 148.763 151.679 5.441 22.606 o
3 3 12 243.764 253.637 6.574 14.103 o
3 3 13 73.188 72.233 4.474 40.721 o
3 3 14 1.674 5.103 3.715 115.498 o
3 3 15 21.730 16.430 3.639 88.725 o
3 3 16 40.756 39.897 3.505 70.114 o
3 3 17 0.008 -0.855 3.316 153.443 o
3 3 18 6.925 13.477 7.109 31.744 o
3 3 19 28.237 45.668 6.920 29.212 o
3 3 20 22.385 17.917 7.317 28.328 o
3 4 0 2136.880 2141.610 17.328 1.279 o
3 4 2 3912.000 3847.340 32.844 0.477 o
3 4 3 2197.820 2266.350 19.622 1.156 o
3 4 4 863.694 884.880 8.611 4.309 o
3 4 5 2.619 4.373 0.943 931.336 o
3 4 6 227.640 235.453 3.617 20.092 o
3 4 7 582.182 594.969 7.332 6.674 o
3 4 8 0.093 -1.090 1.090 1399.810 o
3 4 9 60.196 63.994 3.332 57.973 o
3 4 10 0.448 4.613 1.685 501.406 o
3 4 11 339.968 330.684 7.380 10.457 o
3 4 12 10.493 7.260 2.451 193.539 o
3 4 13 4.104 11.883 4.749 68.950 o
3 4 14 15.931 14.050 2.559 153.817 o
3 4 15 92.220 90.672 5.192 31.211 o
3 4 16 5.496 9.599 2.973 156.015 o
3 4 17 1.485 -2.523 4.344 88.113 o
3 4 18 8.303 -3.220 4.765 69.473 o
3 4 19 47.230 43.553 6.555 29.931 o
3 4 20 43.149 31.959 7.247 26.376 o
3 5 0 2769.740 2748.240 26.936 0.769 o
3 5 1 975.521 979.236 10.706 3.516 o
3 5 2 3060.640 3007.380 24.795 0.731 o
3 5 3 1547.320 1540.120 13.911 1.988 o
3 5 4 88.282 84.964 2.644 51.554 o
3 5 5 1.384 1.744 0.792 1592.300 o
3 5 6 272.670 260.926 4.242 16.597 o
3 5 7 295.472 278.665 4.355 15.374 o
3 5 8 0.030 1.114 1.235 1030.170 o
3 5 9 70.315 65.272 2.823 60.005 o
3 5 10 978.927 980.812 15.953 2.717 o
3 5 11 4.034 8.344 2.529 211.728 o
3 5 12 0.000 -0.723 2.260 330.440 o
3 5 13 19.822 21.572 3.626 88.575 o
3 5 14 14.153 9.815 4.854 61.994 o
3 5 15 22.431 20.172 3.606 87.546 o
3 5 16 67.137 73.634 6.179 28.835 o
3 5 17 78.883 83.846 6.478 25.686 o
3 5 18 40.492 26.174 6.539 31.761 o
3 5 19 28.404 21.706 5.147 49.521 o
3 5 20 1.257 -5.622 6.382 41.203 o
3 6 0 637.016 665.973 8.523 5.709 o
3 6 1 391.977 383.144 5.417 10.914 o
3 6 2 182.771 173.768 3.725 24.659 o
3 6 3 653.924 650.275 9.044 5.493 o
3 6 4 10.563 13.325 1.413 317.796 o
3 6 5 541.244 521.011 8.934 6.521 o
3 6 6 131.395 133.114 3.718 31.652 o
3 6 7 169.350 175.458 3.759 25.563 o
3 6 8 125.061 114.170 3.884 32.891 o
3 6 9 24.356 23.302 2.372 134.155 o
3 6 10 3.567 4.456 2.157 292.756 o
3 6 11 20.126 10.318 3.260 108.891 o
3 6 12 7.783 7.440 2.458 204.484 o
3 6 13 31.264 34.031 3.714 72.921 o
3 6 14 207.200 202.149 7.566 14.054 o
3 6 15 1.833 1.642 2.699 216.532 o
3 6 16 285.485 294.224 9.316 9.530 o
3 6 17 162.016 166.486 8.620 13.645 o
3 6 18 7.021 6.859 3.933 96.573 o
3 6 19 3.286 9.805 4.308 83.842 o
3 7 0 6.209 6.751 1.247 496.964 o
3 7 1 76.387 82.026 2.769 54.934 o
3 7 2 88.483 95.135 3.120 46.176 o
3 7 3 379.694 379.492 6.241 10.490 o
3 7 4 3.242 0.978 1.370 650.723 o
3 7 5 21.013 23.681 2.253 147.799 o
3 7 6 296.589 291.838 6.420 12.617 o
3 7 7 6.601 5.904 1.544 399.941 o
3 7 8 620.723 606.065 10.621 5.217 o
3 7 9 112.899 104.184 5.610 26.296 o
3 7 10 0.219 -1.517 2.242 333.042 o
3 7 11 90.700 109.375 8.330 17.205 o
3 7 12 182.970 191.100 9.647 11.289 o
3 7 13 107.667 120.608 6.138 23.776 o
3 7 14 208.410 216.345 7.999 13.122 o
3 7 15 28.109 29.417 4.070 67.920 o
3 7 16 115.279 124.819 9.301 13.855 o
3 7 17 122.245 137.738 10.987 10.629 o
3 7 18 10.942 17.083 4.155 80.313 o
3 7 19 45.347 39.268 6.999 27.397 o
3 8 0 205.917 197.394 4.620 20.237 o
3 8 1 116.915 119.602 3.725 34.452 o
3 8 2 186.820 186.196 4.992 20.664 o
3 8 3 272.088 268.847 5.549 14.646 o
3 8 4 68.588 76.062 3.750 48.289 o
3 8 5 155.407 153.220 4.807 24.209 o
3 8 6 66.690 71.217 3.977 47.086 o
3 8 7 1619.970 1618.080 18.846 1.603 o
3 8 8 265.309 273.022 7.472 12.122 o
3 8 9 79.903 88.334 5.614 30.186 o
3 8 10 5.170 2.811 1.672 415.860 o
3 8 11 18.312 20.643 3.622 90.528 o
3 8 12 41.544 43.560 4.351 54.047 o
3 8 13 0.666 11.150 3.308 139.003 o
3 8 14 158.573 166.463 7.384 16.357 o
3 8 15 50.603 38.175 4.366 51.741 o
3 8 16 124.790 138.105 8.961 14.190 o
3 8 17 13.650 9.641 6.603 35.794 o
3 8 18 22.655 39.287 6.172 36.474 o
3 9 0 848.941 851.642 11.222 3.886 o
3 9 1 1888.810 1907.700 19.393 1.362 o
3 9 2 589.601 605.805 9.820 5.647 o
3 9 3 286.068 297.108 6.719 12.418 o
3 9 4 527.455 553.897 10.673 5.749 o
3 9 5 22.151 26.501 2.788 115.511 o
3 9 6 57.806 72.585 4.579 42.884 o
3 9 7 0.127 0.740 1.991 415.985 o
3 9 8 192.983 203.114 6.137 17.300 o
3 9 9 21.006 15.583 3.038 114.173 o
3 9 10 33.807 46.403 4.077 60.967 o
3 9 11 1.903 2.787 3.356 141.860 o
3 9 12 40.380 47.035 4.589 50.423 o
3 9 13 69.991 69.546 5.518 33.114 o
3 9 14 12.954 18.133 3.482 103.123 o
3 9 15 0.236 2.714 3.746 117.710 o
3 9 16 0.141 -2.680 3.978 106.480 o
3 9 17 0.834 4.715 4.035 99.897 o
3 10 0 17.833 17.038 2.288 163.628 o
3 10 1 221.209 218.571 5.652 16.942 o
3 10 2 37.581 45.730 3.398 72.492 o
3 10 3 115.039 112.135 5.798 24.976 o
3 10 4 0.655 5.467 2.430 257.456 o
3 10 5 142.343 151.026 5.932 21.412 o
3 10 6 64.869 67.347 4.291 44.780 o
3 10 7 363.780 391.553 9.519 8.028 o
3 10 8 24.048 27.689 3.603 83.136 o
3 10 9 7.019 4.772 3.817 103.060 o
3 10 10 96.077 99.284 5.857 26.757 o
3 10 11 85.425 88.342 5.883 28.076 o
3 10 12 10.734 13.773 4.022 86.256 o
3 10 13 13.600 11.633 4.163 80.129 o
3 10 14 1.150 1.051 3.594 127.536 o
3 10 15 3.662 10.957 3.775 105.466 o
3 10 16 11.374 9.976 4.583 69.896 o
3 11 0 300.801 292.863 6.709 12.174 o
3 11 1 176.785 185.146 5.562 19.754 o
3 11 2 24.351 25.261 2.995 104.750 o
3 11 3 33.850 34.063 3.344 80.211 o
3 11 4 218.153 215.146 6.506 15.490 o
3 11 5 17.052 16.957 2.677 139.627 o
3 11 6 24.860 25.435 3.599 83.488 o
3 11 7 20.212 23.003 3.175 104.187 o
3 11 8 94.560 104.891 6.576 23.352 o
3 11 9 0.171 -2.888 2.888 201.583 o
3 11 10 77.667 78.552 5.718 30.326 o
3 11 11 465.907 462.721 11.627 5.860 o
3 11 12 21.596 31.583 5.483 45.264 o
3 11 13 211.448 219.614 9.951 10.249 o
3 11 14 281.579 305.673 17.015 4.439 o
3 11 15 23.200 16.608 5.676 44.073 o
3 12 0 333.575 322.620 8.086 9.933 o
3 12 1 44.177 33.201 3.567 68.833 o
3 12 2 1.481 -0.011 2.009 390.810 o
3 12 3 66.961 67.675 4.478 42.424 o
3 12 4 39.783 36.482 5.358 42.229 o
3 12 5 5.962 7.096 2.737 181.096 o
3 12 6 122.438 124.565 5.817 23.905 o
3 12 7 38.832 44.106 3.970 61.195 o
3 12 8 0.135 1.453 3.181 164.094 o
3 12 9 70.844 79.280 5.622 31.682 o
3 12 10 62.939 57.745 5.089 38.502 o
3 12 11 497.877 507.209 13.572 4.815 o
3 12 12 180.765 187.329 11.805 8.658 o
3 12 13 155.346 144.997 9.086 13.156 o
3 12 14 109.603 103.545 8.473 16.268 o
3 13 0 4.830 9.861 2.663 188.197 o
3 13 1 8.598 5.842 2.286 226.806 o
3 13 2 132.060 120.028 5.617 24.169 o
3 13 3 3.782 0.606 2.340 269.626 o
3 13 4 59.036 52.922 4.292 48.077 o
3 13 5 65.825 75.090 4.904 38.110 o
3 13 6 6.473 2.773 2.666 195.822 o
3 13 7 89.666 97.055 5.649 28.527 o
3 13 8 1.112 -1.627 2.846 203.025 o
3 13 9 247.464 243.981 9.909 9.678 o
3 13 10 811.584 816.469 16.862 2.926 o
3 13 11 330.095 339.395 11.254 7.265 o
3 13 12 0.596 -3.021 5.152 63.323 o
3 13 13 0.022 -0.945 4.653 77.956 o
3 14 0 41.785 37.778 3.531 69.619 o
3 14 1 167.808 169.454 7.134 16.576 o
3 14 2 101.835 97.881 5.459 28.316 o
3 14 3 177.293 197.261 7.550 14.948 o
3 14 4 238.950 234.544 8.356 11.793 o
3 14 5 11.312 9.107 3.013 139.111 o
3 14 6 11.122 -0.566 5.012 61.913 o
3 14 7 20.832 24.244 4.306 67.772 o
3 14 8 111.561 109.578 7.676 18.364 o
3 14 9 1.494 -1.975 3.127 167.708 o
3 14 10 0.008 2.451 3.842 112.557 o
3 14 11 0.373 -5.071 5.071 65.444 o
3 15 0 5.017 7.945 3.512 120.023 o
3 15 1 70.047 72.606 6.607 26.171 o
3 15 2 0.360 11.209 3.915 102.473 o
3 15 3 197.026 193.549 11.605 8.682 o
3 15 4 205.884 222.561 10.438 9.715 o
3 15 5 4.391 -0.261 2.805 193.711 o
3 15 6 48.578 44.187 4.773 46.201 o
3 15 7 6.689 3.295 6.026 44.519 o
3 15 8 62.247 67.416 6.457 27.921 o
3 15 9 204.549 207.521 9.659 10.809 o
3 16 0 1.357 1.912 4.296 89.301 o
3 16 1 11.135 12.823 4.199 80.354 o
3 16 2 17.877 5.129 3.450 106.564 o
3 16 3 81.212 75.942 7.381 21.670 o
3 16 4 124.448 114.259 7.910 17.104 o
3 16 5 2.431 5.215 3.266 145.089 o
3 16 6 163.032 160.430 9.116 12.780 o
3 17 0 12.965 12.341 3.608 101.071 o
3 17 1 82.991 72.942 6.630 25.034 o
4 0 2 2014.720 1971.100 22.984 1.158 o
4 0 4 2653.470 2530.290 28.256 0.784 o
4 0 6 515.493 507.809 6.780 7.785 o
4 0 8 698.748 717.488 11.838 4.362 o
4 0 10 436.504 453.846 13.684 5.087 o
4 0 12 9006.910 8985.010 161.859 0.047 o
4 0 14 20.901 11.730 4.603 64.057 o
4 0 16 58.876 54.517 6.637 27.732 o
4 0 18 30.946 40.848 5.875 37.952 o
4 0 20 23.641 27.012 8.625 20.692 o
4 1 0 343.903 360.007 4.517 12.819 o
4 1 1 1039.870 1006.000 9.371 3.536 o
4 1 2 1323.010 1286.790 12.264 2.484 o
4 1 3 39.103 47.056 1.508 116.902 o
4 1 4 154.225 151.008 2.553 32.060 o
4 1 5 1435.950 1452.930 13.198 2.184 o
4 1 6 4619.990 4554.690 35.988 0.376 o
4 1 7 413.227 405.632 6.182 9.854 o
4 1 8 140.421 125.788 4.085 29.455 o
4 1 9 116.720 121.704 3.659 34.673 o
4 1 10 270.118 258.408 6.425 13.598 o
4 1 11 143.101 140.687 4.203 27.950 o
4 1 12 367.628 375.320 9.197 8.307 o
4 1 13 16.586 15.419 1.375 256.785 o
4 1 14 126.834 129.824 7.429 18.070 o
4 1 15 464.384 476.188 11.448 5.919 o
4 1 16 0.330 -1.458 4.263 92.567 o
4 1 17 112.729 112.058 8.033 17.223 o
4 1 18 5.141 0.159 3.821 108.164 o
4 1 19 0.733 1.769 3.794 114.759 o
4 1 20 1.347 -4.451 4.451 84.110 o
4 2 0 1295.770 1303.820 11.912 2.540 o
4 2 1 5958.080 6035.230 151.981 0.060 o
4 2 2 13.297 18.754 1.180 292.941 o
4 2 3 609.011 606.417 7.454 6.412 o
4 2 4 2036.230 2028.820 18.254 1.314 o
4 2 5 239.475 247.599 4.207 18.236 o
4 2 6 0.015 1.702 0.759 2275.840 o
4 2 7 39.164 44.167 2.114 103.167 o
4 2 8 50.323 50.804 2.253 85.148 o
4 2 9 3.858 4.235 1.878 361.060 o
4 2 10 145.084 141.923 4.845 25.289 o
4 2 11 390.161 385.764 8.006 8.918 o
4 2 12 11.849 14.278 2.574 164.181 o
4 2 13 11.242 7.349 2.156 224.549 o
4 2 14 0.277 0.105 2.610 245.583 o
4 2 15 8.574 4.264 2.712 179.350 o
4 2 16 2.616 7.755 2.747 192.014 o
4 2 17 57.827 58.231 5.562 35.237 o
4 2 18 3.090 10.284 4.522 76.626 o
4 2 19 1.708 -0.050 5.199 61.687 o
4 2 20 0.200 10.769 6.153 43.358 o
4 3 0 4187.520 4094.730 59.661 0.269 o
4 3 1 4430.870 4324.730 47.894 0.320 o
4 3 2 186.768 192.660 3.170 25.009 o
4 3 3 2012.300 1990.890 17.713 1.354 o
4 3 4 12.342 11.978 1.168 344.937 o
4 3 5 13.536 10.555 1.155 340.638 o
4 3 6 49.790 50.697 2.130 88.065 o
4 3 7 261.476 241.220 4.847 16.466 o
4 3 8 1.078 0.445 0.950 1466.150 o
4 3 9 87.825 86.410 3.476 44.552 o
4 3 10 0.520 3.539 1.824 448.079 o
4 3 11 0.179 -0.252 1.807 511.423 o
4 3 12 27.134 33.364 4.110 66.531 o
4 3 13 250.367 248.146 7.585 12.517 o
4 3 14 20.506 18.429 4.533 64.211 o
4 3 15 14.445 16.405 3.140 118.658 o
4 3 16 61.979 67.043 4.919 39.374 o
4 3 17 0.961 -2.577 2.577 247.312 o
4 3 18 0.604 4.516 4.779 72.174 o
4 3 19 64.924 70.996 9.769 14.667 o
4 3 20 0.332 8.294 6.838 35.448 o
4 4 0 26.416 31.933 1.887 143.544 o
4 4 1 3815.480 3835.410 31.148 0.502 o
4 4 2 4576.060 4523.910 36.146 0.379 o
4 4 3 3715.520 3648.170 26.417 0.569 o
4 4 4 308.614 316.662 5.089 13.610 o
4 4 5 1012.070 1051.160 10.108 3.444 o
4 4 6 6.125 9.191 1.421 413.848 o
4 4 7 52.687 53.600 1.832 89.552 o
4 4 8 331.829 336.460 6.648 11.258 o
4 4 9 148.174 159.186 5.120 23.465 o
4 4 10 53.943 55.836 3.237 63.834 o
4 4 11 55.602 61.402 3.686 55.473 o
4 4 12 4.090 3.757 1.741 404.099 o
4 4 13 67.542 66.817 4.288 44.247 o
4 4 14 36.972 40.752 3.545 71.247 o
4 4 15 4.420 7.394 3.688 111.357 o
4 4 16 126.937 126.653 6.585 20.769 o
4 4 17 190.348 174.459 8.415 13.283 o
4 4 18 24.413 21.426 6.144 37.897 o
4 4 19 128.573 156.400 11.206 10.113 o
4 5 0 316.708 303.757 4.824 13.861 o
4 5 1 92.702 83.188 2.622 50.629 o
4 5 2 1685.420 1661.920 14.892 1.770 o
4 5 3 26.646 30.429 1.938 142.384 o
4 5 4 136.936 144.458 3.216 32.349 o
4 5 5 1028.200 1072.310 11.864 3.143 o
4 5 6 621.774 639.077 7.519 6.208 o
4 5 7 412.128 391.165 6.222 9.942 o
4 5 8 31.335 38.227 2.334 110.884 o
4 5 9 833.810 847.121 11.919 3.790 o
4 5 10 490.677 486.619 9.100 6.896 o
4 5 11 4.681 6.897 2.001 303.182 o
4 5 12 201.206 195.198 7.330 14.736 o
4 5 13 0.631 0.425 2.503 262.548 o
4 5 14 196.374 203.122 11.162 9.113 o
4 5 15 395.918 388.048 12.881 5.766 o
4 5 16 322.011 320.440 10.293 8.131 o
4 5 17 0.491 2.610 5.952 47.187 o
4 5 18 72.207 86.574 8.018 19.410 o
4 5 19 7.144 12.280 5.400 53.225 o
4 6 0 22.855 23.697 2.119 150.810 o
4 6 1 2167.890 2160.320 19.662 1.185 o
4 6 2 967.122 926.940 10.721 3.593 o
4 6 3 203.656 204.444 4.246 21.002 o
4 6 4 97.410 100.314 3.192 42.901 o
4 6 5 0.542 -0.904 1.024 1463.330 o
4 6 6 74.803 80.534 2.827 55.194 o
4 6 7 75.427 63.022 2.448 62.628 o
4 6 8 81.304 83.150 3.017 50.742 o
4 6 9 234.269 222.914 6.912 14.211 o
4 6 10 20.558 20.469 3.840 81.574 o
4 6 11 1.584 1.966 2.344 281.984 o
4 6 12 80.603 77.724 6.002 28.373 o
4 6 13 40.130 43.855 4.281 55.554 o
4 6 14 2.908 0.242 2.998 176.354 o
4 6 15 1.432 -2.868 2.868 198.615 o
4 6 16 132.076 136.476 6.763 19.690 o
4 6 17 157.703 193.896 10.946 9.859 o
4 6 18 99.682 90.806 8.151 17.751 o
4 6 19 0.171 3.170 7.348 31.068 o
4 7 0 10.338 12.449 1.546 302.564 o
4 7 1 114.021 125.776 3.624 34.953 o
4 7 2 421.784 426.987 7.018 9.028 o
4 7 3 65.573 73.385 3.076 57.247 o
4 7 4 0.516 -0.049 1.398 821.575 o
4 7 5 98.827 89.231 3.217 43.650 o
4 7 6 23.998 24.322 2.468 129.091 o
4 7 7 3.369 2.467 1.480 549.124 o
4 7 8 41.169 43.036 2.343 95.539 o
4 7 9 10.288 8.788 1.978 250.606 o
4 7 10 37.471 38.164 5.386 42.221 o
4 7 11 56.619 62.622 5.233 37.884 o
4 7 12 9.329 10.451 3.382 118.540 o
4 7 13 11.151 9.644 2.961 142.526 o
4 7 14 23.071 17.024 4.072 74.425 o
4 7 15 38.212 48.035 4.868 47.175 o
4 7 16 32.660 39.200 6.586 31.545 o
4 7 17 0.606 4.158 3.780 113.995 o
4 7 18 28.892 24.038 15.893 6.480 o
4 8 0 53.680 58.136 2.812 70.196 o
4 8 1 813.088 835.741 10.543 4.149 o
4 8 2 1078.340 1099.320 14.819 2.654 o
4 8 3 246.472 244.297 5.951 15.145 o
4 8 4 6.107 16.528 2.190 223.252 o
4 8 5 155.713 153.322 4.827 24.117 o
4 8 6 147.647 149.906 4.896 24.600 o
4 8 7 2.444 0.771 3.265 150.665 o
4 8 8 183.834 183.853 6.422 17.379 o
4 8 9 310.883 309.024 6.950 11.556 o
4 8 10 0.149 0.035 2.501 268.479 o
4 8 11 149.861 157.757 9.038 13.227 o
4 8 12 120.237 146.262 6.901 19.586 o
4 8 13 97.837 118.519 7.697 18.684 o
4 8 14 1.291 1.457 3.513 132.624 o
4 8 15 15.048 12.778 3.471 104.319 o
4 8 16 9.876 -2.493 5.870 46.430 o
4 8 17 23.928 12.758 4.170 72.627 o
4 9 0 2527.750 2534.960 23.184 0.921 o
4 9 1 131.625 129.521 4.335 29.116 o
4 9 2 0.031 -1.162 1.370 896.532 o
4 9 3 8.829 4.802 1.892 294.076 o
4 9 4 239.224 248.591 6.397 14.572 o
4 9 5 125.384 140.980 6.040 22.339 o
4 9 6 49.531 44.352 3.453 65.220 o
4 9 7 19.575 19.455 2.894 120.342 o
4 9 8 58.650 59.135 4.626 43.703 o
4 9 9 6.405 5.501 2.542 205.358 o
4 9 10 11.216 10.317 3.347 117.616 o
4 9 11 37.312 31.986 3.997 64.162 o
4 9 12 2.245 5.882 3.223 148.287 o
4 9 13 1.986 9.187 3.635 116.594 o
4 9 14 23.938 15.151 6.320 36.678 o
4 9 15 22.404 12.410 4.002 78.382 o
4 9 16 17.232 20.032 5.165 52.854 o
4 9 17 23.362 19.870 5.312 48.717 o
4 10 0 896.103 890.484 11.857 3.602 o
4 10 1 4.624 3.303 1.866 360.226 o
4 10 2 36.163 43.070 3.336 75.611 o
4 10 3 111.264 107.573 4.732 30.626 o
4 10 4 14.897 11.095 2.661 153.189 o
4 10 5 353.715 355.933 8.169 9.387 o
4 10 6 30.761 28.066 3.101 92.295 o
4 10 7 229.060 232.874 6.956 14.144 o
4 10 8 10.065 8.594 2.481 189.322 o
4 10 9 147.191 148.330 6.930 18.266 o
4 10 10 99.583 100.301 6.435 23.769 o
4 10 11 148.777 141.709 7.836 16.010 o
4 10 12 23.734 10.178 5.019 54.893 o
4 10 13 24.992 31.509 4.474 60.508 o
4 10 14 11.845 5.941 3.706 101.771 o
4 10 15 11.334 11.047 4.909 61.722 o
4 10 16 0.743 11.752 5.886 46.999 o
4 11 0 75.713 78.197 3.866 45.029 o
4 11 1 0.382 -1.141 1.516 711.327 o
4 11 2 22.864 27.722 2.947 106.939 o
4 11 3 32.728 29.459 2.983 93.322 o
4 11 4 0.080 -2.019 2.019 412.461 o
4 11 5 44.968 42.332 4.236 54.810 o
4 11 6 5.774 10.952 2.634 185.477 o
4 11 7 60.971 62.367 4.474 44.387 o
4 11 8 66.778 65.436 4.405 43.420 o
4 11 9 120.651 135.768 6.700 20.475 o
4 11 10 55.361 55.273 4.951 41.470 o
4 11 11 117.067 112.819 7.537 18.496 o
4 11 12 24.811 35.946 5.911 39.058 o
4 11 13 104.225 87.589 7.908 18.389 o
4 11 14 0.016 13.484 7.024 33.338 o
4 11 15 8.639 12.581 6.139 41.620 o
4 12 0 7.255 5.217 2.490 208.436 o
4 12 1 11.835 8.623 2.189 213.752 o
4 12 2 59.764 70.000 4.218 46.472 o
4 12 3 7.722 14.396 3.006 141.744 o
4 12 4 10.845 10.002 2.682 164.773 o
4 12 5 15.979 22.214 3.094 114.089 o
4 12 6 185.640 190.038 7.293 15.329 o
4 12 7 95.088 100.901 5.615 28.004 o
4 12 8 4.025 6.598 2.799 182.601 o
4 12 9 11.510 8.063 3.308 121.170 o
4 12 10 121.356 125.774 8.080 16.555 o
4 12 11 432.865 408.583 13.836 5.121 o
4 12 12 141.771 149.731 8.564 14.460 o
4 12 13 53.743 60.688 6.377 29.576 o
4 12 14 2.564 4.388 3.961 101.649 o
4 13 0 15.866 15.101 3.251 111.942 o
4 13 1 7.717 3.380 2.304 237.220 o
4 13 2 50.207 48.561 4.338 50.651 o
4 13 3 0.161 -2.126 2.126 370.841 o
4 13 4 90.450 98.686 5.376 29.885 o
4 13 5 129.069 133.186 7.212 18.540 o
4 13 6 103.080 103.135 5.805 26.251 o
4 13 7 0.508 -2.367 2.791 214.085 o
4 13 8 171.499 154.483 8.499 13.794 o
4 13 9 505.919 493.477 15.091 4.280 o
4 13 10 105.644 99.015 6.855 21.727 o
4 13 11 212.425 202.747 8.731 12.032 o
4 13 12 88.160 85.661 7.079 22.235 o
4 14 0 56.703 55.381 5.157 39.197 o
4 14 1 285.708 275.609 9.959 9.005 o
4 14 2 16.548 11.605 3.386 107.020 o
4 14 3 250.697 248.500 8.429 11.367 o
4 14 4 154.211 156.580 9.432 12.440 o
4 14 5 0.003 5.644 2.991 177.868 o
4 14 6 10.308 6.948 5.116 58.559 o
4 14 7 3.854 2.336 3.378 136.405 o
4 14 8 1.699 10.131 4.288 85.735 o
4 14 9 8.337 6.692 4.040 90.897 o
4 14 10 24.758 23.150 6.249 36.635 o
4 14 11 0.357 2.232 9.140 20.136 o
4 15 0 44.378 38.736 4.905 46.313 o
4 15 1 0.679 2.380 3.170 162.144 o
4 15 2 29.262 22.548 4.151 67.339 o
4 15 3 212.159 215.351 9.403 10.976 o
4 15 4 102.276 93.377 7.705 19.005 o
4 15 5 0.828 6.941 3.132 158.765 o
4 15 6 6.756 2.048 3.623 115.473 o
4 15 7 55.443 50.052 5.709 34.964 o
4 15 8 1.114 5.451 3.400 137.232 o
4 16 0 35.242 36.781 4.615 53.252 o
4 16 1 4.500 6.071 3.187 145.489 o
4 16 2 22.783 20.622 4.321 67.351 o
4 16 3 76.108 77.822 6.304 27.085 o
4 16 4 0.803 2.532 3.893 108.546 o
4 16 5 0.515 -1.013 4.208 94.802 o
5 0 0 815.255 812.961 13.324 3.587 o
5 0 2 91.056 87.678 3.505 43.426 o
5 0 4 47.308 31.690 4.229 55.975 o
5 0 6 262.118 255.064 7.289 12.613 o
5 0 8 1135.510 1140.390 21.194 1.895 o
5 0 10 1356.270 1392.600 35.725 0.920 o
5 0 12 1028.190 1071.670 23.285 1.799 o
5 0 14 2.715 2.969 3.297 144.573 o
5 0 16 1.008 5.737 3.825 109.805 o
5 0 18 25.847 28.116 6.022 38.377 o
5 1 0 670.995 669.750 9.070 5.359 o
5 1 1 6.489 2.980 1.018 657.027 o
5 1 2 648.246 614.290 8.149 5.911 o
5 1 3 0.138 0.047 0.797 2531.030 o
5 1 4 3193.450 3179.120 28.311 0.645 o
5 1 5 3303.970 3194.500 29.180 0.617 o
5 1 6 81.980 86.494 2.546 54.253 o
5 1 7 27.970 32.162 2.317 121.486 o
5 1 8 10.059 10.511 1.771 277.459 o
5 1 9 24.252 24.357 2.852 111.233 o
5 1 10 12.380 8.951 1.886 248.237 o
5 1 11 85.021 82.972 4.186 39.798 o
5 1 12 6.041 2.186 2.392 238.069 o
5 1 13 17.384 12.971 3.248 111.432 o
5 1 14 6.537 6.229 3.079 148.949 o
5 1 15 238.454 243.823 8.908 10.991 o
5 1 16 45.537 44.429 4.546 49.878 o
5 1 17 11.844 12.222 7.317 29.613 o
5 1 18 7.768 11.032 4.061 88.624 o
5 1 19 3.671 6.652 5.699 49.899 o
5 2 0 171.648 164.940 3.869 25.479 o
5 2 1 852.658 844.507 8.788 4.377 o
5 2 2 40.116 36.397 1.838 114.850 o
5 2 3 518.038 501.479 7.763 7.309 o
5 2 4 2.097 3.530 1.254 729.352 o
5 2 5 63.311 67.326 3.992 48.359 o
5 2 6 376.753 387.737 6.996 9.860 o
5 2 7 631.315 647.633 8.669 5.737 o
5 2 8 8.866 10.429 2.018 248.871 o
5 2 9 81.544 85.467 4.113 40.811 o
5 2 10 25.136 31.600 3.118 95.684 o
5 2 11 54.504 58.229 4.871 42.162 o
5 2 12 188.405 193.485 6.728 16.364 o
5 2 13 3.210 0.788 2.782 200.210 o
5 2 14 955.787 983.937 18.612 2.389 o
5 2 15 136.362 127.753 8.516 15.003 o
5 2 16 83.937 88.909 8.635 16.908 o
5 2 17 40.418 38.670 5.459 40.767 o
5 2 18 0.440 -0.517 4.311 90.428 o
5 2 19 0.386 12.256 6.241 41.987 o
5 3 0 5467.300 5331.290 93.277 0.131 o
5 3 1 2404.240 2346.670 25.764 0.911 o
5 3 2 3223.630 3197.320 29.589 0.622 o
5 3 3 394.736 381.085 5.879 10.531 o
5 3 4 1879.950 1928.250 21.053 1.292 o
5 3 5 1040.540 1039.790 17.073 2.459 o
5 3 6 88.059 90.123 3.274 45.688 o
5 3 7 47.929 44.470 2.289 89.362 o
5 3 8 236.824 230.726 5.727 16.041 o
5 3 9 15.333 16.831 2.138 184.526 o
5 3 10 11.232 7.012 2.831 155.542 o
5 3 11 36.437 38.135 4.124 60.770 o
5 3 12 149.057 153.728 6.267 19.949 o
5 3 13 311.519 321.259 8.958 9.400 o
5 3 14 389.975 384.387 10.100 7.436 o
5 3 15 16.818 9.747 3.455 104.748 o
5 3 16 46.635 50.385 5.855 34.974 o
5 3 17 20.324 20.981 9.312 18.218 o
5 3 18 18.058 21.266 6.213 38.246 o
5 3 19 8.244 22.592 5.698 46.589 o
5 4 0 1362.590 1358.980 14.052 2.241 o
5 4 1 632.608 630.918 8.705 5.762 o
5 4 2 1888.440 1841.080 16.976 1.484 o
5 4 3 930.412 917.269 10.182 3.785 o
5 4 4 82.109 75.738 2.526 56.348 o
5 4 5 220.496 224.242 4.233 19.614 o
5 4 6 91.031 88.506 2.601 50.492 o
5 4 7 254.708 265.387 5.282 15.614 o
5 4 8 1.061 4.976 1.594 523.766 o
5 4 9 5.312 7.366 1.636 383.257 o
5 4 10 85.123 91.249 4.741 35.002 o
5 4 11 90.290 101.689 6.360 24.713 o
5 4 12 45.656 51.184 3.991 56.658 o
5 4 13 3.605 7.800 3.177 146.370 o
5 4 14 271.416 275.415 9.746 9.376 o
5 4 15 22.807 20.872 3.970 76.102 o
5 4 16 41.739 49.095 5.807 36.212 o
5 4 17 34.080 20.285 5.125 48.466 o
5 4 18 46.138 51.248 7.236 25.449 o
5 4 19 1.326 -2.781 7.068 33.613 o
5 5 0 319.880 317.850 5.999 12.336 o
5 5 1 355.737 352.668 6.430 10.924 o
5 5 2 171.068 178.827 3.775 25.240 o
5 5 3 187.484 188.971 4.519 21.744 o
5 5 4 50.712 55.506 2.219 83.504 o
5 5 5 13.747 21.608 1.447 247.254 o
5 5 6 0.875 1.228 1.613 584.277 o
5 5 7 63.417 69.351 2.791 62.560 o
5 5 8 247.916 229.691 5.539 16.010 o
5 5 9 11.177 13.338 1.573 285.650 o
5 5 10 219.176 209.925 5.325 17.834 o
5 5 11 8.568 2.766 2.177 253.715 o
5 5 12 76.910 69.503 5.653 31.340 o
5 5 13 15.125 12.661 2.665 150.237 o
5 5 14 310.962 317.880 9.781 8.680 o
5 5 15 178.279 204.076 8.909 12.391 o
5 5 16 0.008 1.418 3.361 147.603 o
5 5 17 35.911 40.854 6.748 29.893 o
5 5 18 14.027 13.236 5.484 49.568 o
5 6 0 404.021 435.689 8.011 8.497 o
5 6 1 964.695 959.541 11.991 3.357 o
5 6 2 3390.540 3329.470 29.509 0.593 o
5 6 3 1288.700 1334.960 14.186 2.322 o
5 6 4 319.408 329.355 5.583 12.670 o
5 6 5 180.269 188.972 3.926 23.749 o
5 6 6 336.516 360.419 6.268 11.337 o
5 6 7 196.961 192.393 4.492 21.157 o
5 6 8 1335.730 1331.030 19.463 1.834 o
5 6 9 30.455 33.810 3.039 91.704 o
5 6 10 7.605 5.599 2.783 173.234 o
5 6 11 4.775 -2.293 2.293 273.338 o
5 6 12 39.096 48.715 4.751 48.369 o
5 6 13 62.980 72.135 5.851 31.484 o
5 6 14 4.933 7.120 3.191 142.910 o
5 6 15 1.783 8.375 3.446 129.640 o
5 6 16 0.015 -3.137 3.137 171.432 o
5 6 17 58.686 63.697 7.232 24.118 o
5 6 18 18.913 6.803 5.512 48.664 o
5 7 0 249.781 247.686 6.020 14.887 o
5 7 1 1620.700 1602.300 17.011 1.714 o
5 7 2 537.287 541.278 8.431 6.706 o
5 7 3 127.874 134.858 4.170 29.956 o
5 7 4 1707.650 1722.910 16.311 1.657 o
5 7 5 14.828 10.786 1.876 227.729 o
5 7 6 62.615 59.793 3.163 60.106 o
5 7 7 0.000 1.929 1.533 666.146 o
5 7 8 6.467 5.101 1.442 442.920 o
5 7 9 164.648 151.939 6.471 18.693 o
5 7 10 34.424 41.726 4.647 52.229 o
5 7 11 7.253 3.006 3.189 142.454 o
5 7 12 107.354 101.753 6.913 21.333 o
5 7 13 41.783 40.450 4.380 54.046 o
5 7 14 110.000 131.974 7.035 19.985 o
5 7 15 18.857 21.434 4.089 75.269 o
5 7 16 36.210 26.540 5.179 46.367 o
5 7 17 0.183 1.189 4.863 70.913 o
5 7 18 30.223 23.169 10.097 15.341 o
5 8 0 256.131 257.364 6.704 13.550 o
5 8 1 76.954 74.244 3.120 52.541 o
5 8 2 244.148 239.333 5.469 16.092 o
5 8 3 54.519 51.768 3.649 58.227 o
5 8 4 10.687 11.502 1.865 254.142 o
5 8 5 161.482 183.747 5.142 21.765 o
5 8 6 98.400 94.511 5.819 26.953 o
5 8 7 102.182 112.171 4.796 31.065 o
5 8 8 16.296 19.797 2.523 147.862 o
5 8 9 159.037 164.268 5.157 22.467 o
5 8 10 3.089 -2.492 2.492 248.064 o
5 8 11 5.125 10.444 2.928 159.814 o
5 8 12 8.787 3.539 3.901 97.883 o
5 8 13 6.310 14.225 3.932 93.570 o
5 8 14 15.054 7.598 6.456 37.250 o
5 8 15 54.685 61.380 5.678 34.520 o
5 8 16 57.575 57.418 6.662 27.568 o
5 8 17 13.681 17.952 6.092 40.697 o
5 9 0 580.167 569.005 10.141 5.663 o
5 9 1 421.107 396.356 7.161 9.117 o
5 9 2 209.036 193.215 5.354 18.557 o
5 9 3 2.913 5.089 2.699 202.509 o
5 9 4 55.142 54.990 3.496 59.565 o
5 9 5 55.869 53.085 3.617 57.889 o
5 9 6 2.741 5.267 2.983 170.017 o
5 9 7 21.726 21.502 2.771 121.017 o
5 9 8 71.574 62.374 4.212 44.577 o
5 9 9 12.164 12.506 2.342 186.947 o
5 9 10 135.933 135.730 7.567 17.226 o
5 9 11 1.409 4.867 2.879 187.048 o
5 9 12 76.843 84.440 7.070 23.004 o
5 9 13 340.078 348.653 12.115 6.598 o
5 9 14 3.174 11.414 3.847 102.249 o
5 9 15 52.480 50.243 5.583 36.467 o
5 9 16 0.409 4.175 4.450 83.241 o
5 10 0 384.041 374.840 10.289 7.393 o
5 10 1 891.324 891.542 15.537 2.971 o
5 10 2 78.158 76.300 4.088 42.678 o
5 10 3 11.654 10.774 2.257 201.629 o
5 10 4 311.022 311.622 7.322 11.126 o
5 10 5 49.066 55.459 3.892 56.062 o
5 10 6 382.403 390.466 8.362 8.709 o
5 10 7 30.638 27.745 3.351 85.068 o
5 10 8 88.746 93.853 5.708 28.451 o
5 10 9 6.199 2.953 3.210 143.324 o
5 10 10 9.086 11.014 3.246 126.475 o
5 10 11 156.589 181.129 9.101 12.727 o
5 10 12 49.604 42.738 6.442 30.516 o
5 10 13 443.022 441.456 13.022 5.372 o
5 10 14 154.112 154.609 10.007 11.511 o
5 10 15 0.178 -1.288 3.617 128.652 o
5 11 0 5.778 8.966 3.240 135.396 o
5 11 1 95.636 98.739 5.591 28.179 o
5 11 2 25.100 23.590 2.622 120.537 o
5 11 3 66.596 71.247 4.037 46.484 o
5 11 4 3.369 -2.271 2.271 290.786 o
5 11 5 12.931 7.985 2.441 183.174 o
5 11 6 4.185 6.340 2.349 243.532 o
5 11 7 19.887 18.625 3.067 112.234 o
5 11 8 28.216 26.501 4.071 68.645 o
5 11 9 14.501 14.097 3.201 117.224 o
5 11 10 4.719 3.737 3.696 113.109 o
5 11 11 1126.830 1151.090 23.060 1.736 o
5 11 12 608.642 595.387 15.157 3.873 o
5 11 13 53.754 53.092 5.929 33.223 o
5 11 14 12.335 12.085 8.143 24.163 o
5 12 0 79.210 63.622 5.089 35.408 o
5 12 1 34.503 42.701 4.241 58.562 o
5 12 2 58.720 59.360 3.879 52.245 o
5 12 3 1.718 -0.569 2.400 277.142 o
5 12 4 160.228 162.407 7.400 16.332 o
5 12 5 126.940 124.095 5.669 24.188 o
5 12 6 10.145 3.845 3.140 138.560 o
5 12 7 87.991 93.472 6.268 25.637 o
5 12 8 14.881 9.509 3.061 128.377 o
5 12 9 189.220 172.178 13.360 7.205 o
5 12 10 13.121 11.166 3.686 98.192 o
5 12 11 11.083 18.879 5.267 53.252 o
5 12 12 130.558 122.859 8.018 16.458 o
5 12 13 58.682 55.160 7.190 24.629 o
5 13 0 23.427 16.075 3.442 94.175 o
5 13 1 3.741 8.337 3.196 143.845 o
5 13 2 27.624 20.150 3.699 80.493 o
5 13 3 104.408 98.501 6.054 25.175 o
5 13 4 11.083 15.461 3.460 108.255 o
5 13 5 36.153 34.183 3.891 66.300 o
5 13 6 11.074 8.143 3.348 119.527 o
5 13 7 0.029 -0.252 2.833 210.195 o
5 13 8 6.251 14.344 3.746 101.611 o
5 13 9 0.010 -3.765 3.765 119.073 o
5 13 10 307.746 319.422 10.991 7.706 o
5 13 11 3.769 4.869 6.805 35.538 o
5 14 0 117.079 115.801 6.949 20.325 o
5 14 1 37.835 34.430 4.414 55.960 o
5 14 2 39.273 29.302 4.379 56.965 o
5 14 3 0.119 5.107 3.801 112.819 o
5 14 4 4.465 2.972 3.979 99.427 o
5 14 5 36.265 43.645 5.869 36.922 o
5 14 6 65.493 72.453 6.195 28.958 o
5 14 7 27.437 23.246 4.989 52.032 o
5 14 8 28.831 38.675 4.691 53.871 o
5 14 9 106.109 103.679 7.252 20.126 o
5 14 10 0.208 -2.476 5.267 60.763 o
5 15 0 55.892 54.882 5.895 33.093 o
5 15 1 22.172 17.913 4.182 71.831 o
5 15 2 74.132 74.668 6.749 25.037 o
5 15 3 56.570 49.456 5.467 36.907 o
5 15 4 77.580 76.968 5.911 29.240 o
5 15 5 45.136 30.220 4.831 48.182 o
5 15 6 0.208 -3.077 3.428 143.156 o
5 15 7 1.310 -1.283 4.818 71.948 o
5 16 0 13.491 4.977 4.500 72.366 o
5 16 1 66.093 68.463 5.910 30.931 o
5 16 2 2.825 13.363 4.272 84.082 o
5 16 3 227.452 217.385 8.808 11.523 o
5 16 4 22.931 15.883 4.557 63.167 o
6 0 0 895.120 933.099 15.508 2.938 o
6 0 2 1595.720 1597.610 23.198 1.380 o
6 0 4 79.420 80.156 4.418 39.257 o
6 0 6 496.478 511.478 9.846 6.407 o
6 0 8 583.497 597.156 23.530 2.240 o
6 0 10 36.205 42.553 5.082 45.638 o
6 0 12 304.747 325.011 13.530 6.001 o
6 0 14 271.761 274.092 15.001 5.445 o
6 0 16 34.706 39.719 8.260 21.419 o
6 0 18 49.774 45.346 7.333 24.870 o
6 1 0 149.388 146.920 3.561 29.423 o
6 1 1 66.517 73.417 2.531 63.404 o
6 1 2 71.343 72.089 2.644 60.197 o
6 1 3 129.967 126.913 4.238 29.860 o
6 1 4 86.096 86.589 2.722 51.333 o
6 1 5 375.325 354.434 4.923 11.869 o
6 1 6 214.457 213.706 4.861 18.900 o
6 1 7 897.344 900.555 12.388 3.492 o
6 1 8 170.636 164.669 3.997 25.190 o
6 1 9 2.742 2.756 1.038 903.599 o
6 1 10 24.928 29.416 3.914 73.436 o
6 1 11 231.924 233.056 7.965 12.499 o
6 1 12 144.407 148.601 7.074 17.981 o
6 1 13 149.733 152.380 7.427 16.797 o
6 1 14 0.801 -2.074 2.074 378.805 o
6 1 15 2.436 -2.799 2.799 203.276 o
6 1 16 85.509 90.316 6.571 24.493 o
6 1 17 17.239 16.635 5.627 46.126 o
6 1 18 17.339 13.116 4.327 72.363 o
6 1 19 19.144 11.048 7.112 30.506 o
6 2 0 13.808 11.217 1.336 305.666 o
6 2 1 216.531 233.802 5.022 18.045 o
6 2 2 77.744 75.158 3.217 51.165 o
6 2 3 337.849 332.018 6.429 11.409 o
6 2 4 226.262 237.643 5.201 17.239 o
6 2 5 231.524 212.920 5.947 16.125 o
6 2 6 1026.050 1001.480 14.473 2.842 o
6 2 7 0.394 0.300 1.216 1065.950 o
6 2 8 1.790 3.091 1.416 638.365 o
6 2 9 293.983 306.255 9.209 9.461 o
6 2 10 12.105 9.958 2.044 226.075 o
6 2 11 30.401 23.463 3.128 94.132 o
6 2 12 453.104 437.024 11.688 5.961 o
6 2 13 1031.750 1037.560 26.022 1.579 o
6 2 14 556.818 558.593 15.414 3.968 o
6 2 15 51.175 55.827 5.319 38.619 o
6 2 16 41.429 50.942 6.528 30.344 o
6 2 17 11.772 16.888 5.183 54.876 o
6 2 18 122.025 122.310 9.813 12.715 o
6 2 19 51.846 45.226 9.020 17.608 o
6 3 0 283.113 296.056 5.363 14.214 o
6 3 1 1.085 -0.215 1.000 1396.760 o
6 3 2 78.147 77.604 2.993 52.877 o
6 3 3 129.661 137.846 4.170 29.601 o
6 3 4 116.738 122.984 3.763 34.039 o
6 3 5 42.391 51.477 3.086 74.130 o
6 3 6 6.407 18.511 2.650 168.225 o
6 3 7 362.072 368.909 6.792 10.375 o
6 3 8 182.831 183.792 5.882 18.701 o
6 3 9 179.290 190.193 6.952 16.244 o
6 3 10 99.989 100.931 3.989 36.973 o
6 3 11 132.813 131.441 5.824 22.951 o
6 3 12 10.854 12.637 3.145 127.890 o
6 3 13 163.336 169.694 10.412 10.654 o
6 3 14 1.649 0.486 2.494 256.408 o
6 3 15 107.108 129.931 11.225 10.539 o
6 3 16 37.317 20.600 6.780 30.581 o
6 3 17 409.771 382.374 13.304 5.508 o
6 3 18 5.616 10.331 4.940 63.764 o
6 4 0 8.024 8.638 1.254 427.923 o
6 4 1 10.368 11.093 1.457 325.620 o
6 4 2 1602.030 1540.670 15.961 1.813 o
6 4 3 245.265 250.852 5.207 16.291 o
6 4 4 630.126 626.854 8.661 5.801 o
6 4 5 148.992 144.862 4.434 26.353 o
6 4 6 46.009 48.491 3.293 68.865 o
6 4 7 53.149 47.878 2.681 76.023 o
6 4 8 278.393 284.652 7.514 11.713 o
6 4 9 122.708 112.543 5.348 26.299 o
6 4 10 76.773 81.092 5.537 31.431 o
6 4 11 0.987 0.455 3.137 167.558 o
6 4 12 337.260 347.364 10.339 7.845 o
6 4 13 2.605 -0.178 2.695 217.478 o
6 4 14 41.798 48.565 5.314 41.083 o
6 4 15 37.802 33.141 5.336 43.259 o
6 4 16 12.360 11.636 4.067 84.221 o
6 4 17 72.006 74.272 6.952 24.209 o
6 4 18 47.882 66.503 8.505 19.146 o
6 5 0 850.289 855.361 12.068 3.710 o
6 5 1 550.004 541.002 7.303 7.117 o
6 5 2 1973.340 1944.350 18.776 1.341 o
6 5 3 4.972 4.600 1.442 485.507 o
6 5 4 147.188 148.674 3.865 28.438 o
6 5 5 7.970 7.808 1.339 414.037 o
6 5 6 108.952 110.829 3.390 38.297 o
6 5 7 47.362 48.381 3.939 57.337 o
6 5 8 11.795 8.099 1.657 291.316 o
6 5 9 3.389 0.308 1.688 478.327 o
6 5 10 59.377 64.269 4.599 43.248 o
6 5 11 0.243 2.253 2.445 270.491 o
6 5 12 88.876 87.275 7.617 20.066 o
6 5 13 157.106 161.456 7.978 15.140 o
6 5 14 65.136 64.811 6.689 26.448 o
6 5 15 2.181 0.812 3.516 131.252 o
6 5 16 8.962 8.161 4.921 63.167 o
6 5 17 0.003 2.799 4.751 73.894 o
6 5 18 3.101 -6.136 6.136 44.132 o
6 6 0 506.943 518.972 8.863 6.788 o
6 6 1 627.000 602.682 9.623 5.543 o
6 6 2 416.064 422.308 7.869 8.538 o
6 6 3 196.661 293.167 6.250 15.412 o
6 6 4 2087.280 2100.190 20.992 1.181 o
6 6 5 62.142 71.155 3.060 59.266 o
6 6 6 213.390 260.329 6.505 14.959 o
6 6 7 186.015 176.143 5.430 19.856 o
6 6 8 98.829 91.356 3.451 41.733 o
6 6 9 91.022 91.716 5.533 29.301 o
6 6 10 0.492 0.511 1.967 420.632 o
6 6 11 163.041 167.116 8.154 14.530 o
6 6 12 4.187 3.458 3.890 103.779 o
6 6 13 38.519 36.780 4.959 47.365 o
6 6 14 0.660 -5.184 5.758 50.715 o
6 6 15 43.707 40.925 5.842 36.224 o
6 6 16 25.931 25.699 5.509 44.598 o
6 6 17 8.288 -4.699 5.556 52.004 o
6 7 0 3081.750 3083.790 30.741 0.632 o
6 7 1 4064.350 4070.440 38.488 0.410 o
6 7 2 1915.310 1893.390 21.386 1.271 o
6 7 3 4.589 1.366 2.043 325.371 o
6 7 4 86.918 85.580 3.494 44.722 o
6 7 5 49.418 49.219 2.977 72.526 o
6 7 6 85.079 85.709 3.595 44.303 o
6 7 7 74.868 70.971 3.602 48.763 o
6 7 8 120.202 123.233 5.112 27.093 o
6 7 9 1.938 1.528 1.678 506.075 o
6 7 10 18.241 19.101 3.474 96.835 o
6 7 11 47.469 45.953 4.889 44.883 o
6 7 12 1.643 0.986 2.897 191.807 o
6 7 13 9.075 3.817 3.082 145.393 o
6 7 14 10.169 5.605 4.389 77.591 o
6 7 15 31.094 28.000 4.771 53.596 o
6 7 16 104.383 93.507 7.453 19.759 o
6 7 17 15.866 9.821 6.245 39.253 o
6 8 0 267.903 259.218 6.755 13.178 o
6 8 1 1430.570 1453.370 18.399 1.805 o
6 8 2 713.326 706.540 11.815 4.340 o
6 8 3 1467.540 1475.180 16.551 1.901 o
6 8 4 1.522 2.698 1.994 372.872 o
6 8 5 35.952 34.481 3.231 81.345 o
6 8 6 122.647 120.482 3.970 32.366 o
6 8 7 6.201 9.683 2.219 239.585 o
6 8 8 23.463 25.668 2.344 134.952 o
6 8 9 0.531 -1.114 1.737 541.375 o
6 8 10 169.303 186.156 7.934 14.554 o
6 8 11 72.216 68.034 5.938 30.100 o
6 8 12 0.040 -0.033 3.213 163.412 o
6 8 13 41.784 48.588 6.187 33.014 o
6 8 14 28.478 14.180 5.464 45.954 o
6 8 15 15.582 19.110 5.228 52.451 o
6 8 16 36.190 49.304 6.838 28.816 o
6 9 0 35.676 41.486 3.826 65.978 o
6 9 1 1.723 0.621 2.366 281.934 o
6 9 2 49.599 49.053 3.664 60.599 o
6 9 3 7.866 5.564 2.343 223.916 o
6 9 4 78.781 80.393 4.186 41.276 o
6 9 5 45.184 44.736 3.812 61.003 o
6 9 6 2.886 -0.479 2.503 247.550 o
6 9 7 69.260 70.133 3.945 46.891 o
6 9 8 118.624 109.531 5.400 26.542 o
6 9 9 17.232 13.420 2.193 179.130 o
6 9 10 2.684 2.676 5.137 62.136 o
6 9 11 72.550 83.960 7.915 19.827 o
6 9 12 1.951 9.455 4.468 79.451 o
6 9 13 90.623 93.428 7.421 20.545 o
6 9 14 0.311 1.045 5.164 62.912 o
6 9 15 2.406 5.477 6.108 44.082 o
6 10 0 27.078 32.175 3.290 88.010 o
6 10 1 65.667 60.182 4.649 41.849 o
6 10 2 0.116 4.329 3.051 173.156 o
6 10 3 108.063 107.570 5.661 26.325 o
6 10 4 10.688 9.357 2.251 210.376 o
6 10 5 58.799 66.939 4.822 40.892 o
6 10 6 35.995 42.347 3.708 67.955 o
6 10 7 0.691 -1.944 1.944 431.327 o
6 10 8 0.140 0.291 1.917 452.587 o
6 10 9 13.472 14.072 3.107 124.061 o
6 10 10 9.288 15.841 4.747 65.306 o
6 10 11 276.645 299.238 14.358 5.721 o
6 10 12 384.267 408.928 13.202 5.611 o
6 10 13 23.309 27.094 4.858 54.936 o
6 10 14 12.910 4.514 3.943 91.405 o
6 11 0 0.829 0.201 2.957 189.146 o
6 11 1 21.488 21.050 3.587 88.628 o
6 11 2 14.970 16.261 3.081 121.033 o
6 11 3 107.860 114.524 6.212 23.664 o
6 11 4 10.082 11.464 2.431 188.576 o
6 11 5 56.605 57.529 4.611 44.517 o
6 11 6 544.041 575.002 11.843 5.163 o
6 11 7 229.157 234.468 8.015 12.468 o
6 11 8 13.541 15.323 3.067 125.117 o
6 11 9 40.322 36.017 4.049 60.912 o
6 11 10 1285.000 1293.090 27.360 1.334 o
6 11 11 259.658 256.811 10.860 8.512 o
6 11 12 51.486 43.316 5.992 33.664 o
6 11 13 41.322 52.999 7.334 25.204 o
6 12 0 133.279 144.913 6.845 19.186 o
6 12 1 63.014 66.994 5.508 34.295 o
6 12 2 34.261 44.890 4.615 52.257 o
6 12 3 292.341 300.925 9.086 9.635 o
6 12 4 170.874 171.100 7.282 16.108 o
6 12 5 453.841 439.836 11.476 6.055 o
6 12 6 13.686 19.431 4.649 64.617 o
6 12 7 45.904 49.991 4.311 52.126 o
6 12 8 23.428 12.475 2.882 120.293 o
6 12 9 236.265 239.075 9.994 9.751 o
6 12 10 35.318 26.830 7.329 26.730 o
6 12 11 58.310 63.481 6.306 29.427 o
6 12 12 17.053 23.339 5.797 43.116 o
6 13 0 1.229 -2.663 2.663 230.396 o
6 13 1 0.001 -0.587 2.612 247.407 o
6 13 2 24.335 17.111 3.620 86.767 o
6 13 3 28.894 26.495 3.957 70.890 o
6 13 4 1.613 7.811 3.696 114.687 o
6 13 5 10.866 14.108 3.876 91.389 o
6 13 6 31.348 25.083 4.267 63.225 o
6 13 7 49.532 38.979 5.591 37.773 o
6 13 8 77.346 64.718 7.457 21.885 o
6 13 9 6.041 13.792 5.150 58.176 o
6 13 10 41.788 30.302 7.349 25.943 o
6 13 11 20.362 17.845 6.869 31.951 o
6 14 0 16.402 14.335 4.716 63.027 o
6 14 1 3.176 2.475 3.503 128.678 o
6 14 2 21.296 19.938 4.110 73.620 o
6 14 3 4.539 9.008 3.932 98.160 o
6 14 4 14.891 19.932 3.779 88.507 o
6 14 5 22.006 11.761 3.547 93.989 o
6 14 6 13.563 11.233 3.748 95.148 o
6 14 7 51.504 42.383 5.563 37.433 o
6 14 8 29.011 29.751 5.407 44.739 o
6 14 9 0.310 -2.251 5.273 60.578 o
6 15 0 16.961 12.330 3.793 89.585 o
6 15 1 7.145 2.998 3.895 100.279 o
6 15 2 17.101 12.358 3.688 93.329 o
6 15 3 6.149 4.079 3.266 137.869 o
6 15 4 15.354 11.056 3.260 115.242 o
6 15 5 2.196 -1.551 4.094 98.234 o
6 15 6 0.054 3.192 4.162 95.681 o
6 16 0 0.671 -0.983 4.162 96.746 o
6 16 1 152.146 127.151 7.819 16.178 o
6 16 2 50.084 41.261 5.308 40.257 o
7 0 0 3640.270 3608.200 54.188 0.328 o
7 0 2 99.506 121.079 7.097 20.568 o
7 0 4 2743.950 2723.980 49.447 0.433 o
7 0 6 515.910 531.872 13.897 4.598 o
7 0 8 825.370 844.619 19.382 2.496 o
7 0 10 11.960 16.464 4.464 70.871 o
7 0 12 1.256 11.389 4.161 90.504 o
7 0 14 32.855 31.274 8.273 21.685 o
7 0 16 39.872 43.656 7.167 26.643 o
7 0 18 156.848 161.782 18.743 4.229 o
7 1 0 4.633 5.498 1.469 471.931 o
7 1 1 193.244 208.342 5.269 19.121 o
7 1 2 296.972 281.982 5.315 14.091 o
7 1 3 1489.010 1449.750 15.762 1.950 o
7 1 4 8.689 5.288 1.285 440.682 o
7 1 5 68.239 67.780 2.965 58.633 o
7 1 6 169.705 158.453 4.761 23.173 o
7 1 7 678.898 673.536 10.843 4.782 o
7 1 8 247.674 242.401 6.991 13.507 o
7 1 9 57.792 51.851 4.898 41.858 o
7 1 10 117.379 119.645 7.823 17.507 o
7 1 11 37.493 38.237 3.696 68.488 o
7 1 12 200.159 185.209 7.671 14.261 o
7 1 13 1.354 -0.198 3.219 158.929 o
7 1 14 14.670 18.442 4.260 74.192 o
7 1 15 2.496 2.074 3.396 138.266 o
7 1 16 2.367 25.113 5.962 43.934 o
7 1 17 28.055 23.637 4.469 60.972 o
7 1 18 14.987 5.303 6.187 40.505 o
7 2 0 127.937 131.981 3.448 33.387 o
7 2 1 28.954 29.211 2.040 134.087 o
7 2 2 275.468 258.527 5.926 14.163 o
7 2 3 277.298 269.910 5.986 13.883 o
7 2 4 472.505 457.382 8.198 7.637 o
7 2 5 49.364 43.568 2.053 93.470 o
7 2 6 15.067 15.436 2.112 190.743 o
7 2 7 288.347 301.521 7.028 11.956 o
7 2 8 120.779 126.821 4.531 29.516 o
7 2 9 0.703 4.090 3.375 141.594 o
7 2 10 301.610 301.592 7.656 11.002 o
7 2 11 83.418 84.239 7.571 20.579 o
7 2 12 629.527 656.674 18.336 3.036 o
7 2 13 368.784 378.939 12.281 6.248 o
7 2 14 36.705 41.941 5.269 43.327 o
7 2 15 28.353 37.286 4.819 52.220 o
7 2 16 19.571 12.041 6.108 39.963 o
7 2 17 3.943 4.206 3.967 99.902 o
7 2 18 3.204 5.022 4.275 87.121 o
7 3 0 91.983 79.550 2.813 49.842 o
7 3 1 51.435 52.066 2.873 72.298 o
7 3 2 393.057 387.966 7.677 9.120 o
7 3 3 24.375 21.352 2.184 146.282 o
7 3 4 91.340 96.446 3.691 41.011 o
7 3 5 100.317 100.140 4.695 32.601 o
7 3 6 172.147 180.367 5.527 20.200 o
7 3 7 279.843 290.614 7.129 12.103 o
7 3 8 10.272 13.077 1.793 261.710 o
7 3 9 0.054 -0.914 1.919 456.930 o
7 3 10 44.143 46.412 3.369 69.054 o
7 3 11 39.001 48.275 5.482 39.889 o
7 3 12 45.236 44.467 5.567 38.263 o
7 3 13 12.124 12.611 3.464 108.556 o
7 3 14 154.544 145.552 8.997 13.335 o
7 3 15 446.219 483.780 18.315 3.473 o
7 3 16 3.903 4.705 4.503 78.602 o
7 3 17 50.133 36.276 7.598 23.769 o
7 3 18 4.775 0.544 5.951 46.386 o
7 4 0 1406.170 1403.460 22.367 1.564 o
7 4 1 32.246 36.665 2.321 111.136 o
7 4 2 929.470 903.087 11.965 3.495 o
7 4 3 542.902 542.526 9.704 6.107 o
7 4 4 322.503 330.786 7.265 10.840 o
7 4 5 58.492 63.896 3.079 62.179 o
7 4 6 51.462 58.222 3.662 57.966 o
7 4 7 218.077 231.256 6.060 16.061 o
7 4 8 0.972 -1.155 1.155 1110.640 o
7 4 9 541.855 536.989 11.423 5.415 o
7 4 10 200.489 212.723 7.919 13.476 o
7 4 11 2.745 5.849 2.528 225.618 o
7 4 12 19.847 19.746 3.778 84.350 o
7 4 13 45.278 44.714 5.700 36.986 o
7 4 14 200.019 218.255 13.523 6.863 o
7 4 15 155.204 156.923 13.088 7.733 o
7 4 16 130.029 144.002 10.040 11.958 o
7 4 17 11.701 12.543 5.784 45.732 o
7 5 0 177.797 163.042 4.675 22.738 o
7 5 1 2880.330 2941.630 32.286 0.644 o
7 5 2 2386.000 2335.590 23.115 0.986 o
7 5 3 648.550 643.966 9.482 5.391 o
7 5 4 10.819 10.251 1.993 239.764 o
7 5 5 66.614 62.489 3.496 53.819 o
7 5 6 351.560 371.051 7.989 9.474 o
7 5 7 180.485 179.032 5.338 20.303 o
7 5 8 0.268 0.671 1.448 762.874 o
7 5 9 72.409 76.491 4.946 36.563 o
7 5 10 148.859 161.849 7.656 16.113 o
7 5 11 42.835 40.376 4.625 50.189 o
7 5 12 43.825 58.562 5.423 38.675 o
7 5 13 37.522 34.409 4.887 48.935 o
7 5 14 203.436 209.284 15.848 5.376 o
7 5 15 37.383 29.390 5.068 47.170 o
7 5 16 2.038 1.328 3.845 110.311 o
7 5 17 6.146 4.974 12.807 10.188 o
7 6 0 549.048 547.358 8.780 6.455 o
7 6 1 2488.870 2481.610 24.197 0.913 o
7 6 2 64.089 62.336 3.563 53.895 o
7 6 3 492.147 498.213 8.238 7.287 o
7 6 4 523.672 527.119 8.813 6.671 o
7 6 5 79.148 79.907 3.550 46.887 o
7 6 6 19.491 18.485 2.167 164.885 o
7 6 7 75.503 77.696 3.991 43.991 o
7 6 8 0.584 1.370 2.175 339.260 o
7 6 9 171.251 170.612 6.745 17.351 o
7 6 10 20.460 16.510 2.382 150.501 o
7 6 11 27.177 31.865 5.464 44.186 o
7 6 12 23.222 21.648 4.563 61.618 o
7 6 13 21.319 15.542 4.027 77.335 o
7 6 14 4.572 7.046 4.196 88.080 o
7 6 15 2.898 3.627 3.770 111.661 o
7 6 16 7.580 9.948 5.448 52.593 o
7 6 17 5.180 -0.234 8.449 23.319 o
7 7 0 912.206 929.164 13.430 3.252 o
7 7 1 306.600 305.732 7.280 11.297 o
7 7 2 593.987 596.317 10.863 5.268 o
7 7 3 126.544 128.712 4.569 28.647 o
7 7 4 386.486 400.776 8.574 8.456 o
7 7 5 41.578 45.644 2.881 81.105 o
7 7 6 206.009 220.593 5.424 17.954 o
7 7 7 0.197 12.399 2.439 235.263 o
7 7 8 2.991 2.142 1.571 519.704 o
7 7 9 36.512 32.933 4.110 62.135 o
7 7 10 63.081 66.575 5.948 31.130 o
7 7 11 84.664 71.843 6.140 27.494 o
7 7 12 14.938 16.278 4.952 58.276 o
7 7 13 0.083 25.337 7.609 27.966 o
7 7 14 459.569 473.692 15.136 4.422 o
7 7 15 1.577 4.914 4.658 75.128 o
7 7 16 1.332 -2.723 3.564 130.272 o
7 8 0 293.155 297.663 7.721 11.101 o
7 8 1 102.342 101.620 5.054 30.227 o
7 8 2 336.195 331.561 9.300 8.760 o
7 8 3 15.021 12.572 2.300 179.692 o
7 8 4 502.283 533.634 9.249 6.586 o
7 8 5 68.803 66.103 3.922 47.788 o
7 8 6 5.974 6.293 1.909 312.678 o
7 8 7 28.116 23.008 3.284 91.516 o
7 8 8 5.589 3.910 2.037 301.490 o
7 8 9 6.352 1.907 2.644 201.131 o
7 8 10 71.815 63.182 6.492 27.049 o
7 8 11 163.781 158.071 8.897 13.183 o
7 8 12 198.334 216.598 10.030 10.349 o
7 8 13 0.166 8.091 4.425 82.791 o
7 8 14 252.707 245.543 10.857 8.637 o
7 8 15 90.020 80.714 8.634 16.843 o
7 9 0 7.759 8.195 2.509 196.905 o
7 9 1 1.378 1.651 2.460 260.624 o
7 9 2 14.111 11.681 3.089 126.106 o
7 9 3 173.281 179.196 6.081 18.731 o
7 9 4 0.009 -1.507 1.812 513.677 o
7 9 5 182.031 191.809 6.104 18.035 o
7 9 6 24.135 31.512 3.061 98.813 o
7 9 7 108.625 118.319 5.059 28.670 o
7 9 8 26.215 18.153 3.152 100.743 o
7 9 9 1.993 -1.723 2.458 262.657 o
7 9 10 0.064 1.967 3.375 145.611 o
7 9 11 6.398 12.090 4.345 79.361 o
7 9 12 441.406 478.690 15.369 4.384 o
7 9 13 874.046 874.781 19.800 2.373 o
7 9 14 91.207 89.570 7.499 20.325 o
7 9 15 0.159 6.641 5.520 54.203 o
7 10 0 2.147 3.760 2.237 292.122 o
7 10 1 12.736 12.365 2.786 148.027 o
7 10 2 23.342 23.931 3.545 87.079 o
7 10 3 252.004 252.735 9.310 10.237 o
7 10 4 33.114 31.418 3.802 70.591 o
7 10 5 1.521 3.088 2.410 263.920 o
7 10 6 29.412 21.715 2.678 112.841 o
7 10 7 31.686 28.628 3.280 85.832 o
7 10 8 71.171 62.367 4.856 38.695 o
7 10 9 0.213 -0.668 2.688 232.327 o
7 10 10 1.440 -4.021 5.475 55.792 o
7 10 11 182.686 195.307 9.592 11.339 o
7 10 12 3.083 -3.330 4.882 69.092 o
7 10 13 14.259 14.512 4.756 63.056 o
7 10 14 1.312 9.178 6.827 35.358 o
7 11 0 7.091 6.940 2.789 172.075 o
7 11 1 111.659 124.486 6.775 20.983 o
7 11 2 38.651 55.879 4.935 45.255 o
7 11 3 49.553 40.626 5.177 41.789 o
7 11 4 360.355 378.558 9.985 7.778 o
7 11 5 9.133 15.626 3.133 129.052 o
7 11 6 45.193 39.990 4.110 57.107 o
7 11 7 2.019 2.042 2.474 251.741 o
7 11 8 1.338 4.417 2.533 237.835 o
7 11 9 0.056 -0.014 3.528 135.499 o
7 11 10 32.648 25.936 4.619 55.950 o
7 11 11 0.621 16.076 4.459 78.337 o
7 11 12 32.210 31.594 6.757 30.713 o
7 12 0 34.998 37.690 4.436 56.044 o
7 12 1 180.097 179.573 7.370 15.494 o
7 12 2 9.468 13.092 3.929 91.152 o
7 12 3 149.454 151.384 7.332 17.063 o
7 12 4 6.379 7.458 2.923 160.949 o
7 12 5 25.022 12.527 4.080 74.418 o
7 12 6 19.177 4.046 5.571 48.062 o
7 12 7 48.022 38.827 6.619 29.654 o
7 12 8 34.753 48.724 5.820 37.220 o
7 12 9 0.129 -5.418 5.418 57.443 o
7 12 10 51.298 56.311 8.960 17.624 o
7 12 11 13.396 12.381 9.070 19.617 o
7 13 0 245.950 226.033 10.439 9.230 o
7 13 1 89.658 90.305 6.117 26.380 o
7 13 2 86.135 83.993 5.975 27.708 o
7 13 3 110.103 111.453 7.954 17.555 o
7 13 4 94.098 87.231 6.233 25.570 o
7 13 5 78.497 89.407 6.494 25.424 o
7 13 6 77.135 67.788 6.164 28.237 o
7 13 7 18.769 21.214 4.673 61.376 o
7 13 8 3.291 8.672 3.696 111.618 o
7 13 9 0.491 7.079 4.176 92.685 o
7 13 10 2.164 21.681 11.478 12.573 o
7 14 0 44.988 41.749 5.559 38.623 o
7 14 1 0.244 5.617 3.011 174.839 o
7 14 2 9.133 16.467 3.768 96.213 o
7 14 3 50.722 50.715 4.989 42.507 o
7 14 4 0.007 1.580 3.007 183.523 o
7 14 5 2.059 -3.796 3.796 114.007 o
7 14 6 0.035 -0.660 3.010 186.205 o
7 14 7 17.087 3.902 6.612 35.623 o
7 14 8 0.001 -1.934 5.101 64.857 o
7 15 0 48.710 42.822 5.720 36.413 o
7 15 1 0.622 4.937 3.489 132.222 o
7 15 2 17.938 20.206 4.160 74.317 o
7 15 3 1.537 6.891 4.297 86.919 o
7 15 4 1.573 8.478 3.655 116.579 o
7 15 5 2.171 7.949 5.767 49.006 o
8 0 0 1068.400 1081.330 27.162 1.470 o
8 0 2 676.088 688.868 15.770 3.478 o
8 0 4 515.061 521.819 13.823 4.642 o
8 0 6 21.770 19.968 2.620 129.924 o
8 0 8 269.917 276.297 12.253 7.184 o
8 0 10 35.114 38.012 5.996 36.337 o
8 0 12 6.546 7.659 4.595 73.048 o
8 0 14 3.334 4.273 6.533 38.597 o
8 0 16 41.895 39.626 12.646 9.818 o
8 1 0 216.545 226.990 5.705 16.858 o
8 1 1 0.424 0.768 1.179 1092.930 o
8 1 2 10.607 6.579 1.509 341.080 o
8 1 3 444.367 420.797 7.120 8.740 o
8 1 4 111.468 122.761 3.728 35.005 o
8 1 5 33.405 34.202 1.866 127.222 o
8 1 6 277.446 267.246 7.255 12.220 o
8 1 7 152.375 140.503 4.622 25.570 o
8 1 8 416.566 413.382 9.972 7.206 o
8 1 9 78.788 92.204 6.189 26.849 o
8 1 10 164.507 169.663 7.824 15.141 o
8 1 11 32.084 21.290 4.627 56.887 o
8 1 12 1.947 1.323 2.151 329.233 o
8 1 13 9.874 5.296 3.400 120.856 o
8 1 14 15.627 22.841 6.652 34.121 o
8 1 15 23.071 15.559 4.246 70.381 o
8 1 16 74.391 76.310 6.560 25.924 o
8 1 17 15.093 18.097 4.118 78.108 o
8 2 0 287.558 298.874 6.372 12.795 o
8 2 1 435.193 431.493 7.250 8.698 o
8 2 2 8.458 8.484 1.697 317.208 o
8 2 3 570.899 566.811 9.212 6.085 o
8 2 4 145.393 140.497 5.027 24.659 o
8 2 5 64.351 63.633 3.132 58.988 o
8 2 6 306.513 299.913 7.282 11.346 o
8 2 7 274.061 270.188 6.859 12.778 o
8 2 8 131.827 132.187 6.008 22.327 o
8 2 9 496.568 524.073 16.532 3.824 o
8 2 10 26.812 26.810 3.714 78.250 o
8 2 11 21.258 20.530 3.073 108.686 o
8 2 12 27.568 21.843 4.046 70.899 o
8 2 13 74.137 73.795 6.042 28.958 o
8 2 14 101.834 103.092 7.198 20.548 o
8 2 15 34.518 36.960 4.912 49.071 o
8 2 16 125.602 142.231 10.099 11.950 o
8 2 17 3.881 -1.034 5.891 47.621 o
8 3 0 348.755 348.699 6.701 10.821 o
8 3 1 252.307 239.103 6.088 14.829 o
8 3 2 141.991 143.161 4.859 25.437 o
8 3 3 32.940 32.509 2.838 95.981 o
8 3 4 18.430 21.763 3.006 114.887 o
8 3 5 290.390 276.753 6.237 13.150 o
8 3 6 50.575 48.778 3.699 59.689 o
8 3 7 326.984 346.454 11.682 6.968 o
8 3 8 5.946 1.493 1.685 409.245 o
8 3 9 2.916 6.371 2.497 227.853 o
8 3 10 92.495 89.200 5.376 30.179 o
8 3 11 56.450 69.469 7.404 23.239 o
8 3 12 122.204 131.687 8.086 16.413 o
8 3 13 6.285 10.600 3.692 106.453 o
8 3 14 2.919 1.584 4.226 90.899 o
8 3 15 85.088 84.657 7.719 19.940 o
8 3 16 28.082 26.209 5.403 45.431 o
8 3 17 7.678 -1.054 5.676 50.094 o
8 4 0 386.131 372.556 6.615 10.143 o
8 4 1 461.793 475.723 9.814 6.758 o
8 4 2 0.411 2.598 1.581 596.991 o
8 4 3 440.618 443.475 9.062 7.456 o
8 4 4 167.968 174.880 5.462 20.740 o
8 4 5 74.108 76.494 4.002 44.353 o
8 4 6 9.262 5.978 2.341 215.433 o
8 4 7 366.712 366.122 8.738 8.716 o
8 4 8 25.509 30.856 3.132 95.215 o
8 4 9 105.941 106.627 7.331 19.794 o
8 4 10 43.971 39.440 4.277 55.043 o
8 4 11 26.643 24.150 4.464 61.579 o
8 4 12 1.280 -0.150 3.098 171.461 o
8 4 13 6.455 -0.857 3.604 118.654 o
8 4 14 125.047 122.725 10.171 12.009 o
8 4 15 433.487 429.702 17.548 3.761 o
8 4 16 45.267 51.923 8.160 20.981 o
8 4 17 2.014 18.844 5.366 54.455 o
8 5 0 529.685 530.003 8.311 6.853 o
8 5 1 555.509 547.063 9.529 6.097 o
8 5 2 4535.040 4434.840 42.712 0.344 o
8 5 3 972.799 987.690 14.181 2.977 o
8 5 4 46.782 48.497 3.447 65.670 o
8 5 5 55.189 49.367 3.105 66.953 o
8 5 6 0.022 1.613 2.087 373.828 o
8 5 7 67.659 68.864 3.906 47.895 o
8 5 8 19.164 20.618 2.350 150.562 o
8 5 9 27.124 27.293 4.440 61.153 o
8 5 10 60.797 51.776 4.569 44.656 o
8 5 11 0.666 -2.139 2.679 231.099 o
8 5 12 92.788 82.252 8.152 18.179 o
8 5 13 42.656 49.679 9.079 17.665 o
8 5 14 7.018 11.575 5.157 58.082 o
8 5 15 5.568 14.874 5.799 46.725 o
8 5 16 2.804 -1.552 4.134 95.769 o
8 6 0 800.880 821.111 11.461 4.006 o
8 6 1 1277.740 1243.050 15.028 2.306 o
8 6 2 957.911 975.973 12.792 3.226 o
8 6 3 0.073 1.002 1.679 576.557 o
8 6 4 16.248 15.480 2.593 148.729 o
8 6 5 8.276 4.274 1.998 281.663 o
8 6 6 70.380 77.019 5.538 32.449 o
8 6 7 38.319 37.556 3.383 74.943 o
8 6 8 12.038 11.075 2.380 186.606 o
8 6 9 23.492 27.470 4.097 70.387 o
8 6 10 0.972 3.244 2.604 231.889 o
8 6 11 24.294 26.468 4.698 57.561 o
8 6 12 232.108 213.915 17.114 4.657 o
8 6 13 78.030 48.339 6.641 26.326 o
8 6 14 2.252 10.024 4.435 80.136 o
8 6 15 0.602 -3.316 8.038 26.076 o
8 6 16 1.186 5.432 4.504 80.239 o
8 7 0 26.447 23.485 2.696 115.205 o
8 7 1 37.564 32.349 2.874 90.358 o
8 7 2 106.209 104.523 5.031 29.775 o
8 7 3 1319.300 1315.920 16.106 2.130 o
8 7 4 83.069 82.812 7.282 21.777 o
8 7 5 87.320 85.539 4.331 38.038 o
8 7 6 233.380 247.740 7.276 13.346 o
8 7 7 0.013 0.994 2.665 234.397 o
8 7 8 1.544 1.408 2.079 355.145 o
8 7 9 4.234 6.045 2.574 210.533 o
8 7 10 6.339 8.949 3.614 111.480 o
8 7 11 55.747 62.902 6.107 31.076 o
8 7 12 5.646 6.927 4.690 71.081 o
8 7 13 113.629 112.666 10.405 11.888 o
8 7 14 0.664 -0.088 4.052 102.008 o
8 7 15 126.983 132.904 10.221 11.800 o
8 8 0 0.033 2.063 1.965 415.025 o
8 8 1 3.414 4.824 2.032 321.645 o
8 8 2 134.754 130.292 5.069 25.728 o
8 8 3 193.540 193.582 5.755 18.324 o
8 8 4 4.734 17.479 3.578 109.635 o
8 8 5 506.968 519.519 10.367 6.080 o
8 8 6 109.133 98.975 5.598 26.902 o
8 8 7 18.026 17.851 2.874 125.454 o
8 8 8 8.529 21.003 4.286 76.611 o
8 8 9 4.810 1.304 4.018 98.163 o
8 8 10 17.042 17.005 4.468 67.826 o
8 8 11 2.901 4.195 5.255 59.067 o
8 8 12 48.246 45.495 7.408 24.570 o
8 8 13 174.851 179.054 15.844 5.544 o
8 8 14 138.377 156.569 12.002 9.004 o
8 9 0 1.016 3.725 2.622 227.287 o
8 9 1 0.022 1.484 1.907 446.399 o
8 9 2 74.311 73.662 4.548 39.731 o
8 9 3 341.545 335.255 7.708 10.091 o
8 9 4 19.138 18.585 2.720 131.048 o
8 9 5 34.648 27.953 3.150 87.269 o
8 9 6 1.503 -1.400 1.962 408.099 o
8 9 7 14.919 20.806 3.493 98.795 o
8 9 8 145.553 154.542 7.887 15.790 o
8 9 9 79.665 64.774 6.036 28.896 o
8 9 10 23.293 19.068 6.849 31.698 o
8 9 11 837.894 859.353 25.920 1.726 o
8 9 12 442.212 457.269 18.552 3.441 o
8 9 13 0.330 -4.908 5.181 62.739 o
8 9 14 5.296 26.301 9.673 17.381 o
8 10 0 30.303 28.820 3.504 80.639 o
8 10 1 93.575 88.550 5.210 31.069 o
8 10 2 16.787 10.369 2.773 141.558 o
8 10 3 74.186 70.830 4.591 39.653 o
8 10 4 18.531 16.328 3.270 106.563 o
8 10 5 587.393 614.040 12.009 4.861 o
8 10 6 453.320 474.665 15.553 4.294 o
8 10 7 115.453 124.166 7.888 17.311 o
8 10 8 8.885 10.646 4.500 73.447 o
8 10 9 3.352 8.929 4.339 83.047 o
8 10 10 274.664 310.465 14.713 5.512 o
8 10 11 36.692 39.979 7.601 24.545 o
8 10 12 358.704 411.405 16.890 4.157 o
8 10 13 2.871 18.148 5.800 46.969 o
8 11 0 61.803 53.245 4.619 43.730 o
8 11 1 1.090 -0.790 1.997 402.072 o
8 11 2 34.647 35.113 5.835 38.220 o
8 11 3 275.389 269.180 7.870 11.469 o
8 11 4 39.121 34.435 3.788 66.773 o
8 11 5 1.624 4.675 2.187 304.396 o
8 11 6 2.116 3.960 2.794 196.445 o
8 11 7 3.242 6.043 3.182 148.993 o
8 11 8 67.301 64.676 7.224 23.544 o
8 11 9 13.336 10.803 5.157 55.888 o
8 11 10 32.853 21.971 6.436 33.824 o
8 11 11 9.157 10.308 5.439 52.199 o
8 12 0 32.414 25.728 4.597 56.457 o
8 12 1 51.170 54.625 5.937 33.398 o
8 12 2 0.113 1.328 3.195 162.942 o
8 12 3 1.932 -0.577 2.699 220.481 o
8 12 4 9.647 9.564 2.970 145.594 o
8 12 5 3.960 -2.891 2.891 185.142 o
8 12 6 19.926 25.650 4.640 60.608 o
8 12 7 1.468 -3.911 5.696 51.583 o
8 12 8 19.538 14.053 6.911 31.920 o
8 12 9 6.570 5.919 4.233 85.460 o
8 12 10 36.323 51.930 10.908 12.876 o
8 13 0 13.116 9.044 4.077 84.339 o
8 13 1 13.492 3.407 3.982 89.885 o
8 13 2 0.796 8.453 3.529 125.762 o
8 13 3 5.293 5.558 4.946 64.895 o
8 13 4 0.180 5.699 3.730 116.476 o
8 13 5 15.918 14.223 3.534 99.732 o
8 13 6 0.000 3.115 2.946 187.949 o
8 13 7 102.582 92.561 7.040 21.369 o
8 13 8 2.059 2.123 4.272 89.551 o
8 14 0 3.359 10.056 3.755 107.450 o
8 14 1 81.341 74.900 6.210 27.266 o
8 14 2 1.970 -2.897 2.897 192.419 o
8 14 3 16.678 23.299 4.201 73.041 o
8 14 4 27.033 20.693 4.430 62.878 o
8 14 5 11.639 17.275 4.028 83.854 o
8 14 6 88.397 69.812 8.347 17.973 o
8 15 0 32.277 22.084 4.606 57.032 o
8 15 1 0.992 6.249 3.869 107.084 o
8 15 2 0.172 0.516 4.506 82.785 o
8 15 3 0.005 0.644 7.917 26.901 o
9 0 0 628.423 616.180 15.282 3.771 o
9 0 2 98.818 99.559 5.254 29.628 o
9 0 4 448.271 453.676 22.378 2.604 o
9 0 6 5.529 6.700 1.692 369.353 o
9 0 8 86.672 96.401 8.074 18.392 o
9 0 10 257.314 257.046 13.014 6.773 o
9 0 12 19.525 28.514 9.301 18.143 o
9 0 14 1.026 -5.233 6.644 38.065 o
9 0 16 8.551 11.928 6.087 42.365 o
9 1 0 693.930 708.144 11.799 4.402 o
9 1 1 24.869 24.963 2.300 134.946 o
9 1 2 114.240 122.871 4.291 31.656 o
9 1 3 24.668 21.743 2.170 145.860 o
9 1 4 0.288 3.522 1.495 642.583 o
9 1 5 33.895 47.045 3.115 80.975 o
9 1 6 0.216 0.027 1.574 669.297 o
9 1 7 0.559 -0.981 2.335 303.507 o
9 1 8 18.799 20.437 3.011 115.081 o
9 1 9 3.454 2.494 2.249 283.143 o
9 1 10 28.505 39.704 5.118 47.471 o
9 1 11 48.527 45.461 4.757 46.248 o
9 1 12 11.576 7.810 2.769 158.540 o
9 1 13 20.080 27.176 4.728 58.504 o
9 1 14 28.715 24.314 4.655 57.080 o
9 1 15 28.337 27.592 5.650 42.122 o
9 1 16 147.963 132.117 9.460 12.755 o
9 2 0 3.736 0.512 1.338 660.521 o
9 2 1 59.066 56.107 3.137 62.865 o
9 2 2 35.969 41.487 2.973 85.074 o
9 2 3 394.681 403.391 7.944 8.816 o
9 2 4 579.833 577.097 9.822 5.767 o
9 2 5 8.803 10.020 1.738 297.311 o
9 2 6 264.552 275.037 7.650 11.888 o
9 2 7 0.080 -0.759 1.541 706.020 o
9 2 8 2.615 2.898 2.290 280.215 o
9 2 9 0.041 4.907 2.142 333.219 o
9 2 10 71.491 66.106 5.653 32.193 o
9 2 11 120.004 112.095 6.809 20.751 o
9 2 12 0.487 -0.410 3.814 115.299 o
9 2 13 3.782 9.363 3.315 133.766 o
9 2 14 14.127 13.911 4.138 79.686 o
9 2 15 31.373 32.440 5.228 46.188 o
9 2 16 41.618 41.926 7.158 26.627 o
9 3 0 660.595 673.500 11.287 4.718 o
9 3 1 1514.400 1533.870 19.107 1.676 o
9 3 2 1526.140 1540.210 19.872 1.619 o
9 3 3 51.194 58.444 3.538 59.864 o
9 3 4 837.636 824.678 13.399 3.511 o
9 3 5 4.646 3.114 1.519 482.307 o
9 3 6 45.189 47.475 4.179 54.683 o
9 3 7 13.933 6.816 2.933 141.363 o
9 3 8 465.193 465.637 10.803 6.258 o
9 3 9 12.959 13.143 3.281 116.202 o
9 3 10 23.578 16.497 3.704 84.981 o
9 3 11 139.285 138.920 6.044 21.563 o
9 3 12 18.789 11.353 3.633 94.226 o
9 3 13 36.623 40.391 6.290 33.368 o
9 3 14 0.743 -2.048 3.596 129.076 o
9 3 15 34.816 25.506 5.861 38.745 o
9 3 16 13.938 13.162 4.385 72.826 o
9 4 0 423.919 419.860 8.571 8.006 o
9 4 1 278.611 268.215 6.859 12.700 o
9 4 2 829.285 824.655 17.055 2.863 o
9 4 3 961.299 972.715 15.479 2.815 o
9 4 4 72.024 75.674 4.079 44.208 o
9 4 5 43.183 47.119 3.528 66.405 o
9 4 6 77.373 58.459 4.882 37.738 o
9 4 7 30.972 28.262 6.092 36.816 o
9 4 8 130.944 133.832 5.212 25.325 o
9 4 9 11.625 7.999 3.019 139.289 o
9 4 10 114.149 137.266 6.656 20.923 o
9 4 11 119.059 118.206 8.085 16.747 o
9 4 12 11.791 3.828 3.717 102.596 o
9 4 13 129.191 137.865 9.955 12.174 o
9 4 14 195.798 209.820 10.668 9.643 o
9 4 15 115.438 111.571 8.997 14.685 o
9 4 16 2.395 4.537 4.803 70.447 o
9 5 0 609.549 624.660 10.679 5.205 o
9 5 1 206.521 210.627 6.429 16.081 o
9 5 2 305.470 317.551 8.351 10.093 o
9 5 3 103.964 92.437 5.107 30.264 o
9 5 4 0.266 -1.430 2.725 225.751 o
9 5 5 121.673 116.603 4.580 29.733 o
9 5 6 139.886 141.361 5.944 21.791 o
9 5 7 0.016 -2.248 2.248 333.948 o
9 5 8 330.625 334.397 10.302 7.986 o
9 5 9 79.584 76.080 6.488 25.891 o
9 5 10 19.309 19.479 4.072 76.078 o
9 5 11 40.772 43.325 6.499 31.051 o
9 5 12 41.813 34.475 7.725 23.727 o
9 5 13 232.271 228.678 13.297 6.806 o
9 5 14 173.088 170.810 11.328 9.350 o
9 5 15 2.448 -4.594 5.707 51.095 o
9 6 0 146.466 169.563 5.087 23.336 o
9 6 1 0.131 4.974 1.842 433.154 o
9 6 2 16.364 11.726 2.184 186.437 o
9 6 3 191.066 188.620 6.432 16.997 o
9 6 4 139.323 140.224 5.450 23.575 o
9 6 5 4.906 4.958 2.099 289.709 o
9 6 6 103.714 105.966 5.581 27.152 o
9 6 7 4.523 4.918 3.383 132.043 o
9 6 8 41.249 47.650 5.086 43.825 o
9 6 9 12.967 8.130 3.292 119.591 o
9 6 10 2.546 6.508 2.966 170.346 o
9 6 11 0.213 4.593 4.138 95.882 o
9 6 12 23.667 25.014 5.957 39.742 o
9 6 13 104.920 89.172 9.620 13.826 o
9 6 14 141.644 146.637 16.629 5.282 o
9 6 15 71.522 73.892 10.660 12.512 o
9 7 0 149.219 166.575 5.369 22.344 o
9 7 1 188.953 189.485 5.701 18.739 o
9 7 2 80.766 86.515 4.464 38.090 o
9 7 3 137.705 140.942 4.883 25.781 o
9 7 4 254.196 257.611 7.176 12.912 o
9 7 5 3.928 -1.110 2.358 267.292 o
9 7 6 77.885 78.276 4.806 36.631 o
9 7 7 18.372 16.930 2.922 123.074 o
9 7 8 138.078 138.083 7.315 17.784 o
9 7 9 28.401 35.311 4.329 61.026 o
9 7 10 3.889 2.846 3.127 156.274 o
9 7 11 126.676 119.164 9.265 13.731 o
9 7 12 70.910 67.153 7.669 21.289 o
9 7 13 620.648 636.212 19.637 2.812 o
9 7 14 510.382 544.664 21.041 2.736 o
9 8 0 21.524 24.056 2.950 111.200 o
9 8 1 90.215 85.912 4.646 35.295 o
9 8 2 39.102 42.184 3.544 69.618 o
9 8 3 12.478 7.769 2.421 187.319 o
9 8 4 150.178 153.918 5.796 21.316 o
9 8 5 213.721 228.056 7.591 13.535 o
9 8 6 199.440 202.300 7.511 14.350 o
9 8 7 9.227 8.279 3.280 126.663 o
9 8 8 3.662 2.100 3.329 140.816 o
9 8 9 94.565 97.671 9.211 14.918 o
9 8 10 2.817 1.171 5.220 60.487 o
9 8 11 6.912 6.071 5.802 47.453 o
9 8 12 134.047 146.324 13.489 7.556 o
9 8 13 14.699 21.536 7.815 25.581 o
9 9 0 25.844 30.306 3.319 89.105 o
9 9 1 13.581 13.788 3.383 109.679 o
9 9 2 23.455 31.032 3.406 88.204 o
9 9 3 208.247 219.432 6.432 15.876 o
9 9 4 2.345 8.289 2.492 226.378 o
9 9 5 93.580 96.338 4.788 33.159 o
9 9 6 43.342 56.328 5.343 39.751 o
9 9 7 138.006 148.389 8.105 15.606 o
9 9 8 0.011 -1.656 3.222 162.599 o
9 9 9 59.925 66.308 7.001 25.115 o
9 9 10 18.151 18.104 4.704 61.668 o
9 9 11 49.709 46.983 6.650 28.867 o
9 9 12 1.599 7.146 5.009 64.721 o
9 9 13 15.158 13.179 12.966 9.796 o
9 10 0 119.334 134.455 6.757 20.386 o
9 10 1 124.752 119.288 6.060 22.990 o
9 10 2 3.694 5.750 2.312 255.467 o
9 10 3 73.398 77.600 4.764 37.755 o
9 10 4 537.055 532.933 10.705 5.740 o
9 10 5 0.607 1.136 2.224 326.253 o
9 10 6 2.437 5.469 3.438 131.738 o
9 10 7 13.021 6.676 4.434 74.009 o
9 10 8 11.462 8.141 3.943 91.047 o
9 10 9 16.265 13.099 4.685 64.069 o
9 10 10 3.951 16.252 5.485 52.077 o
9 10 11 0.669 17.812 8.278 23.985 o
9 11 0 1.273 -1.258 2.036 384.483 o
9 11 1 28.019 30.497 3.614 78.744 o
9 11 2 0.854 -1.666 3.088 173.999 o
9 11 3 11.729 6.017 2.746 162.710 o
9 11 4 41.753 34.945 3.943 62.415 o
9 11 5 29.635 38.497 5.399 43.712 o
9 11 6 2.603 4.303 4.809 70.206 o
9 11 7 155.015 174.671 10.136 11.140 o
9 11 8 3.262 4.673 3.667 116.251 o
9 11 9 0.917 3.692 6.210 43.181 o
9 11 10 21.925 15.452 5.880 41.893 o
9 12 0 1.227 2.532 2.828 199.181 o
9 12 1 54.951 53.280 4.495 46.736 o
9 12 2 64.274 73.095 5.631 32.814 o
9 12 3 1.911 8.351 3.118 155.029 o
9 12 4 237.953 253.753 9.798 9.859 o
9 12 5 128.968 138.646 9.083 13.826 o
9 12 6 7.351 4.023 3.172 142.312 o
9 12 7 0.805 0.824 4.199 94.468 o
9 12 8 0.055 -0.271 4.871 71.112 o
9 12 9 22.273 3.633 4.900 58.913 o
9 13 0 13.819 14.866 5.462 49.759 o
9 13 1 0.065 0.366 2.972 190.012 o
9 13 2 3.610 0.095 2.961 178.289 o
9 13 3 9.010 5.685 3.192 135.385 o
9 13 4 0.585 -2.374 2.925 194.759 o
9 13 5 125.759 124.402 9.651 12.927 o
9 13 6 100.301 108.119 10.866 11.358 o
9 13 7 1.100 9.174 4.675 73.563 o
9 14 0 15.312 13.048 3.442 105.149 o
9 14 1 1.514 -3.671 3.671 122.638 o
9 14 2 2.112 -1.629 2.964 183.632 o
9 14 3 134.843 109.101 9.021 14.172 o
9 14 4 12.975 11.312 5.594 48.398 o
10 0 0 0.188 2.872 2.438 269.852 o
10 0 2 12.132 10.152 3.221 123.323 o
10 0 4 39.136 45.644 5.545 39.455 o
10 0 6 3.624 -0.316 2.378 265.851 o
10 0 8 238.837 232.835 10.905 8.790 o
10 0 10 287.554 306.893 14.899 5.372 o
10 0 12 248.998 247.615 13.918 6.236 o
10 0 14 11.779 18.127 5.426 50.457 o
10 1 0 71.890 76.204 3.695 47.924 o
10 1 1 284.175 275.088 6.652 12.775 o
10 1 2 924.676 945.852 13.850 3.145 o
10 1 3 125.905 140.685 5.997 22.472 o
10 1 4 114.286 113.432 4.569 30.790 o
10 1 5 0.389 3.144 1.909 419.778 o
10 1 6 25.659 24.578 2.602 119.683 o
10 1 7 31.844 29.761 3.496 79.350 o
10 1 8 57.895 51.022 4.259 49.054 o
10 1 9 0.626 -1.093 2.750 219.734 o
10 1 10 31.266 40.252 5.228 45.259 o
10 1 11 42.200 51.086 5.245 41.490 o
10 1 12 34.008 32.243 4.157 62.535 o
10 1 13 6.770 12.200 4.317 79.944 o
10 1 14 80.107 78.117 7.165 22.580 o
10 1 15 16.733 14.572 5.161 53.985 o
10 2 0 77.913 80.419 3.979 43.238 o
10 2 1 298.845 306.345 7.110 11.619 o
10 2 2 81.641 87.802 4.365 38.585 o
10 2 3 17.886 15.321 2.596 144.701 o
10 2 4 55.991 61.132 3.937 52.103 o
10 2 5 272.642 269.856 5.630 14.502 o
10 2 6 4.285 2.814 1.876 366.012 o
10 2 7 47.358 41.440 3.917 59.056 o
10 2 8 82.623 79.221 6.201 27.013 o
10 2 9 86.124 95.758 7.673 19.791 o
10 2 10 28.042 33.978 4.563 57.149 o
10 2 11 102.136 105.732 6.194 24.450 o
10 2 12 6.173 15.176 4.415 76.242 o
10 2 13 10.236 5.185 4.967 62.200 o
10 2 14 8.989 32.239 7.488 27.709 o
10 2 15 17.746 16.230 5.831 43.293 o
10 3 0 1.801 2.130 1.698 491.659 o
10 3 1 180.778 192.196 5.656 19.159 o
10 3 2 753.127 754.801 12.307 4.033 o
10 3 3 1405.960 1391.580 22.181 1.579 o
10 3 4 1517.260 1562.300 27.781 1.188 o
10 3 5 0.066 1.670 1.750 521.538 o
10 3 6 5.047 0.873 2.126 302.813 o
10 3 7 81.824 93.138 5.897 28.111 o
10 3 8 222.946 230.926 7.611 13.256 o
10 3 9 0.060 2.485 2.369 287.848 o
10 3 10 24.024 25.845 4.389 63.938 o
10 3 11 134.324 135.674 7.804 16.666 o
10 3 12 49.002 41.434 5.851 35.317 o
10 3 13 0.023 7.386 3.284 146.791 o
10 3 14 3.870 13.374 5.212 57.811 o
10 3 15 47.742 43.720 6.788 28.311 o
10 4 0 173.889 161.888 5.146 21.665 o
10 4 1 558.187 554.500 10.519 5.658 o
10 4 2 353.394 371.989 8.866 8.724 o
10 4 3 44.769 45.365 3.629 64.213 o
10 4 4 9.804 6.592 3.200 132.268 o
10 4 5 28.294 20.770 2.734 112.890 o
10 4 6 59.619 65.638 5.056 38.694 o
10 4 7 84.084 81.223 4.830 35.269 o
10 4 8 47.957 29.054 4.801 47.977 o
10 4 9 79.812 79.155 6.979 23.392 o
10 4 10 85.441 87.086 6.074 27.102 o
10 4 11 18.497 22.757 4.250 70.841 o
10 4 12 119.750 124.260 10.682 11.231 o
10 4 13 8.418 -0.345 4.507 76.978 o
10 4 14 81.496 57.558 8.912 16.703 o
10 4 15 84.529 84.017 12.518 9.295 o
10 5 0 102.638 108.528 5.050 29.845 o
10 5 1 83.810 87.962 4.753 35.354 o
10 5 2 370.993 385.998 9.765 7.814 o
10 5 3 22.447 25.444 3.808 79.280 o
10 5 4 102.599 102.507 5.131 29.735 o
10 5 5 43.930 40.525 3.908 60.838 o
10 5 6 183.176 174.197 7.180 15.884 o
10 5 7 52.892 59.046 4.318 48.616 o
10 5 8 32.712 31.972 4.653 54.298 o
10 5 9 2.014 4.377 3.947 102.991 o
10 5 10 6.837 1.647 3.390 130.172 o
10 5 11 38.129 20.517 4.909 50.433 o
10 5 12 196.552 188.803 14.131 6.522 o
10 5 13 34.406 30.191 5.750 39.577 o
10 5 14 1.206 0.314 5.745 50.740 o
10 6 0 159.881 157.725 5.452 21.710 o
10 6 1 336.674 345.219 8.941 8.987 o
10 6 2 0.053 -1.005 1.698 583.062 o
10 6 3 142.374 152.181 5.930 21.383 o
10 6 4 92.206 88.650 4.835 33.564 o
10 6 5 10.332 7.288 3.251 127.347 o
10 6 6 14.086 17.020 4.761 62.469 o
10 6 7 7.272 6.398 2.536 199.956 o
10 6 8 48.271 49.656 5.274 40.151 o
10 6 9 19.361 12.295 4.860 59.149 o
10 6 10 0.339 -1.949 2.668 235.054 o
10 6 11 5.115 8.444 6.720 35.945 o
10 6 12 5.468 6.825 5.270 57.248 o
10 6 13 1.204 4.538 8.865 21.296 o
10 6 14 19.100 6.360 12.329 10.800 o
10 7 0 87.374 97.040 4.676 34.695 o
10 7 1 27.489 26.288 2.905 103.579 o
10 7 2 188.066 204.739 6.341 17.011 o
10 7 3 85.572 82.956 4.335 38.544 o
10 7 4 71.924 74.457 4.629 39.411 o
10 7 5 137.765 128.767 6.382 20.812 o
10 7 6 62.459 56.595 4.821 41.202 o
10 7 7 18.337 12.579 4.504 67.428 o
10 7 8 5.589 2.513 2.831 180.882 o
10 7 9 0.018 3.547 3.639 124.255 o
10 7 10 52.365 51.085 7.553 23.370 o
10 7 11 106.801 106.196 9.161 14.602 o
10 7 12 416.921 441.807 19.083 3.359 o
10 7 13 222.943 204.065 13.037 7.139 o
10 8 0 8.121 10.711 2.507 190.131 o
10 8 1 1.435 0.913 1.918 417.700 o
10 8 2 15.421 17.570 3.081 119.229 o
10 8 3 68.659 70.948 4.841 38.508 o
10 8 4 223.060 226.563 8.127 12.503 o
10 8 5 280.167 269.830 8.572 10.558 o
10 8 6 290.574 284.589 10.601 8.325 o
10 8 7 123.178 152.056 8.915 14.155 o
10 8 8 160.041 176.629 10.268 10.856 o
10 8 9 14.612 7.105 5.943 43.480 o
10 8 10 3.678 11.498 4.072 91.778 o
10 8 11 95.638 91.377 12.840 8.757 o
10 8 12 87.581 103.752 9.732 13.810 o
10 9 0 72.516 80.182 4.952 36.208 o
10 9 1 0.053 -1.290 2.132 370.577 o
10 9 2 28.775 23.906 3.143 95.075 o
10 9 3 15.854 8.746 2.669 153.183 o
10 9 4 5.420 6.968 2.564 203.756 o
10 9 5 570.651 592.801 13.784 4.375 o
10 9 6 11.407 9.673 4.571 70.278 o
10 9 7 189.172 205.315 12.135 8.171 o
10 9 8 8.348 9.216 3.698 104.397 o
10 9 9 42.666 56.532 7.056 26.543 o
10 9 10 36.550 34.799 6.284 33.792 o
10 9 11 5.575 4.475 4.433 79.799 o
10 10 0 30.927 33.837 3.645 74.855 o
10 10 1 0.616 -1.731 2.486 267.940 o
10 10 2 178.120 172.545 6.360 17.975 o
10 10 3 0.021 -0.149 2.324 312.364 o
10 10 4 60.912 54.010 6.101 31.037 o
10 10 5 36.235 48.332 5.997 35.395 o
10 10 6 28.721 14.142 4.159 69.718 o
10 10 7 40.005 46.898 5.704 37.622 o
10 10 8 8.659 0.297 4.507 76.690 o
10 10 9 0.089 3.380 4.341 87.975 o
10 10 10 22.679 27.038 6.514 34.154 o
10 11 0 16.888 10.569 3.011 126.557 o
10 11 1 23.485 28.938 3.933 74.017 o
10 11 2 14.069 20.493 3.998 81.647 o
10 11 3 70.045 69.405 6.226 28.469 o
10 11 4 25.201 21.900 3.687 82.023 o
10 11 5 18.766 32.688 5.769 42.128 o
10 11 6 0.917 -2.817 3.143 167.913 o
10 11 7 14.522 16.418 4.709 63.557 o
10 11 8 37.166 48.973 8.835 18.749 o
10 11 9 16.990 27.557 7.094 30.000 o
10 12 0 10.204 13.520 3.661 101.284 o
10 12 1 0.194 0.088 2.916 197.463 o
10 12 2 344.829 346.285 11.775 6.791 o
10 12 3 1.099 1.909 3.065 172.492 o
10 12 4 39.689 38.126 6.392 32.296 o
10 12 5 63.154 75.147 6.981 24.661 o
10 12 6 7.049 -3.134 3.927 100.630 o
10 12 7 69.287 60.521 7.175 23.785 o
10 13 0 73.517 72.026 5.624 31.785 o
10 13 1 10.629 10.597 3.330 119.252 o
10 13 2 15.796 5.394 3.645 100.178 o
10 13 3 51.496 42.029 4.917 44.088 o
10 13 4 9.396 1.010 5.768 47.996 o
10 13 5 0.431 -3.810 3.810 115.611 o
10 14 0 8.820 -0.341 3.402 127.225 o
10 14 1 29.388 27.738 4.113 66.750 o
10 14 2 0.316 -5.927 5.927 47.964 o
11 0 0 41.703 51.241 5.715 36.895 o
11 0 2 335.596 365.619 12.860 6.130 o
11 0 4 852.150 889.402 18.345 2.591 o
11 0 6 72.338 87.736 11.535 10.828 o
11 0 8 30.624 32.344 5.578 42.014 o
11 0 10 0.001 -2.066 4.824 72.541 o
11 0 12 186.195 203.219 12.958 7.457 o
11 0 14 50.955 70.837 11.355 11.578 o
11 1 0 0.246 -1.809 1.809 508.392 o
11 1 1 108.931 116.489 4.670 30.706 o
11 1 2 201.798 207.123 6.207 16.753 o
11 1 3 375.673 390.786 8.581 8.613 o
11 1 4 386.194 367.183 13.453 5.570 o
11 1 5 91.762 93.264 4.367 36.408 o
11 1 6 121.565 124.281 7.270 18.878 o
11 1 7 3.430 2.497 2.735 201.499 o
11 1 8 1.931 2.743 2.490 246.968 o
11 1 9 4.945 6.766 2.574 205.202 o
11 1 10 40.601 40.592 4.753 49.050 o
11 1 11 0.088 6.136 3.349 142.787 o
11 1 12 18.377 20.219 4.939 56.467 o
11 1 13 10.784 8.885 4.673 68.146 o
11 1 14 5.580 6.418 4.337 82.351 o
11 2 0 8.955 6.814 2.029 259.919 o
11 2 1 0.141 -1.564 1.564 682.450 o
11 2 2 182.769 189.997 5.990 18.310 o
11 2 3 118.755 124.688 5.093 27.243 o
11 2 4 1166.160 1199.870 17.063 2.243 o
11 2 5 243.363 235.877 9.512 10.236 o
11 2 6 49.057 50.895 4.531 48.180 o
11 2 7 15.156 11.816 4.198 77.840 o
11 2 8 26.793 26.199 3.471 85.431 o
11 2 9 190.467 187.621 11.057 9.380 o
11 2 10 116.491 121.663 7.463 18.559 o
11 2 11 14.305 6.625 3.706 98.549 o
11 2 12 2.030 13.005 4.203 87.440 o
11 2 13 45.266 43.804 6.189 32.864 o
11 2 14 18.410 21.079 4.753 59.914 o
11 3 0 650.863 652.584 11.493 4.727 o
11 3 1 12.938 10.306 2.407 181.974 o
11 3 2 327.191 328.135 7.994 10.071 o
11 3 3 159.122 170.879 5.799 20.366 o
11 3 4 226.974 225.445 6.591 14.920 o
11 3 5 21.536 21.251 2.528 133.972 o
11 3 6 1.018 1.329 2.208 324.719 o
11 3 7 0.010 -1.191 2.321 313.192 o
11 3 8 1.796 2.764 2.446 256.099 o
11 3 9 72.488 75.999 7.050 23.648 o
11 3 10 1.653 3.728 4.377 85.122 o
11 3 11 11.557 12.472 3.770 95.696 o
11 3 12 5.326 -0.138 3.588 121.492 o
11 3 13 19.538 24.665 4.993 54.313 o
11 3 14 25.793 24.324 5.549 44.266 o
11 4 0 280.563 277.935 7.415 11.856 o
11 4 1 157.209 144.924 5.530 22.005 o
11 4 2 62.455 59.932 4.171 47.605 o
11 4 3 22.659 27.018 3.138 100.278 o
11 4 4 13.431 10.761 2.490 171.871 o
11 4 5 13.172 9.567 2.021 223.834 o
11 4 6 66.041 70.035 4.966 37.976 o
11 4 7 0.043 -1.744 2.190 351.221 o
11 4 8 13.497 8.381 3.506 107.518 o
11 4 9 3.300 5.301 3.306 139.791 o
11 4 10 25.280 34.748 5.001 50.747 o
11 4 11 0.716 -2.054 4.648 77.633 o
11 4 12 1.650 2.605 3.929 105.452 o
11 4 13 54.180 44.672 6.595 28.902 o
11 5 0 2.039 0.403 1.972 390.705 o
11 5 1 2.257 3.386 2.180 306.298 o
11 5 2 97.176 95.316 4.900 32.086 o
11 5 3 260.407 275.853 7.546 12.093 o
11 5 4 61.397 63.377 4.159 47.561 o
11 5 5 154.504 176.672 7.552 15.936 o
11 5 6 31.865 34.700 3.488 77.790 o
11 5 7 35.325 32.741 5.308 44.191 o
11 5 8 1.114 8.029 3.224 148.351 o
11 5 9 260.743 256.289 9.726 9.638 o
11 5 10 88.604 85.573 8.399 17.505 o
11 5 11 0.600 14.475 6.186 42.438 o
11 5 12 30.269 15.064 6.869 30.981 o
11 5 13 256.439 266.799 12.565 7.073 o
11 6 0 2.476 0.413 1.816 442.902 o
11 6 1 331.276 338.867 7.692 10.226 o
11 6 2 115.731 114.303 5.447 26.375 o
11 6 3 6.046 6.143 2.586 200.067 o
11 6 4 0.321 -2.192 2.192 346.861 o
11 6 5 22.988 21.568 3.633 85.594 o
11 6 6 4.660 7.127 3.043 155.716 o
11 6 7 17.032 15.558 3.679 92.134 o
11 6 8 38.441 46.510 6.105 34.274 o
11 6 9 0.012 -0.057 5.773 50.639 o
11 6 10 1.867 -2.567 3.343 146.372 o
11 6 11 0.067 2.698 6.122 44.714 o
11 6 12 59.069 58.315 7.095 24.984 o
11 7 0 111.130 104.345 5.580 26.578 o
11 7 1 10.876 5.394 3.274 126.639 o
11 7 2 78.428 77.283 4.486 39.152 o
11 7 3 31.498 34.915 3.604 75.105 o
11 7 4 0.477 4.001 2.413 267.943 o
11 7 5 67.037 58.890 4.859 39.733 o
11 7 6 27.079 29.229 3.666 78.495 o
11 7 7 46.410 44.395 5.388 39.832 o
11 7 8 19.259 7.142 4.032 81.710 o
11 7 9 109.418 117.752 10.153 12.369 o
11 7 10 27.501 24.198 7.762 24.856 o
11 7 11 68.860 72.015 8.331 18.765 o
11 7 12 72.031 63.014 7.977 20.116 o
11 8 0 0.666 6.431 2.354 268.409 o
11 8 1 19.495 14.368 3.118 113.555 o
11 8 2 0.912 -1.083 2.233 326.902 o
11 8 3 29.662 24.465 3.840 73.878 o
11 8 4 5.048 0.658 2.651 209.386 o
11 8 5 135.175 138.029 7.049 18.654 o
11 8 6 241.417 236.355 10.321 9.348 o
11 8 7 27.767 31.162 6.694 31.734 o
11 8 8 15.654 4.124 3.782 95.308 o
11 8 9 1.994 4.107 4.450 82.028 o
11 8 10 20.809 4.551 4.168 77.342 o
11 8 11 33.167 23.800 8.227 22.092 o
11 9 0 505.877 513.395 12.279 5.277 o
11 9 1 5.949 4.823 2.263 250.965 o
11 9 2 29.051 25.736 3.428 85.007 o
11 9 3 184.721 197.958 7.927 14.017 o
11 9 4 7.743 4.938 2.779 174.308 o
11 9 5 79.853 72.776 6.140 27.891 o
11 9 6 0.054 -1.945 5.487 56.052 o
11 9 7 0.032 -0.892 3.412 144.952 o
11 9 8 66.734 76.855 7.375 22.506 o
11 9 9 4.450 -3.725 3.725 114.619 o
11 9 10 31.104 28.589 6.207 35.676 o
11 10 0 0.037 2.540 2.484 262.846 o
11 10 1 30.740 33.799 3.878 69.573 o
11 10 2 92.468 89.384 5.157 31.466 o
11 10 3 78.559 79.019 7.060 23.111 o
11 10 4 5.699 9.334 4.808 67.229 o
11 10 5 13.366 3.578 4.204 81.988 o
11 10 6 159.006 163.694 9.323 12.467 o
11 10 7 46.346 38.991 5.965 34.890 o
11 10 8 28.573 20.727 4.991 52.033 o
11 10 9 22.890 19.076 5.718 43.323 o
11 11 0 0.000 1.003 2.820 209.753 o
11 11 1 0.909 4.363 3.630 122.554 o
11 11 2 4.440 1.502 3.019 166.929 o
11 11 3 43.973 38.073 5.353 41.278 o
11 11 4 4.351 5.646 3.396 130.739 o
11 11 5 9.854 19.482 4.562 68.660 o
11 11 6 0.461 5.793 4.596 77.540 o
11 11 7 15.487 12.042 4.891 60.141 o
11 12 0 23.244 25.620 4.271 66.958 o
11 12 1 1.624 -0.878 2.839 201.618 o
11 12 2 40.345 26.284 4.341 57.785 o
11 12 3 65.852 66.223 6.216 29.102 o
11 12 4 15.788 17.941 4.644 64.075 o
11 12 5 0.481 9.545 4.719 72.500 o
11 13 0 0.188 1.304 2.959 189.298 o
11 13 1 72.628 64.344 6.030 29.666 o
11 13 2 175.270 176.301 9.606 11.598 o
11 13 3 20.566 -1.640 7.435 28.490 o
12 0 0 91.157 114.625 7.585 19.430 o
12 0 2 925.776 915.679 19.224 2.377 o
12 0 4 8.593 3.764 4.398 79.026 o
12 0 6 7.727 0.908 2.547 209.434 o
12 0 8 55.130 43.965 6.488 29.553 o
12 0 10 52.852 72.802 14.029 7.878 o
12 0 12 5.900 12.367 6.190 41.528 o
12 1 0 56.515 70.173 4.565 43.577 o
12 1 1 0.035 0.580 2.073 387.138 o
12 1 2 10.413 8.730 2.517 183.952 o
12 1 3 212.502 207.543 6.677 15.462 o
12 1 4 645.615 659.707 12.167 4.531 o
12 1 5 567.363 556.552 10.907 5.458 o
12 1 6 87.218 82.699 5.747 28.936 o
12 1 7 1.021 -2.259 2.609 240.953 o
12 1 8 7.861 13.752 3.090 136.299 o
12 1 9 38.807 28.018 4.598 53.790 o
12 1 10 3.829 -1.021 6.370 40.853 o
12 1 11 15.014 22.078 5.498 47.885 o
12 1 12 6.711 1.850 3.513 122.242 o
12 1 13 5.841 7.189 4.260 84.549 o
12 2 0 15.316 9.337 2.654 154.980 o
12 2 1 79.993 69.529 4.584 38.766 o
12 2 2 1415.630 1421.140 20.050 1.709 o
12 2 3 234.580 242.820 7.679 12.766 o
12 2 4 148.176 154.107 7.341 17.037 o
12 2 5 1.891 -2.081 2.885 194.372 o
12 2 6 4.912 6.621 2.870 171.982 o
12 2 7 0.110 -0.558 2.670 236.140 o
12 2 8 39.924 46.489 5.310 41.716 o
12 2 9 10.143 5.878 3.568 110.699 o
12 2 10 32.879 35.651 6.414 33.118 o
12 2 11 3.314 3.597 3.485 128.575 o
12 2 12 51.860 46.509 5.990 33.415 o
12 2 13 2.874 1.099 6.976 34.226 o
12 3 0 538.389 579.771 11.246 5.405 o
12 3 1 30.412 35.673 3.419 80.242 o
12 3 2 0.797 0.463 2.353 294.427 o
12 3 3 148.657 138.637 5.559 22.634 o
12 3 4 7.553 8.680 2.905 157.414 o
12 3 5 2.642 1.729 2.242 296.115 o
12 3 6 79.600 84.905 9.141 15.693 o
12 3 7 20.589 21.375 3.410 95.564 o
12 3 8 69.623 64.642 6.202 28.890 o
12 3 9 157.720 162.113 8.275 14.488 o
12 3 10 1.319 4.725 3.418 136.219 o
12 3 11 0.020 -3.375 3.375 148.144 o
12 3 12 23.325 21.085 4.561 61.724 o
12 4 0 96.226 98.545 5.525 28.481 o
12 4 1 155.876 149.552 5.955 20.637 o
12 4 2 3.454 3.630 2.182 292.469 o
12 4 3 111.625 109.219 5.189 28.183 o
12 4 4 33.941 41.431 4.836 49.667 o
12 4 5 76.559 81.837 5.872 29.326 o
12 4 6 93.422 100.443 5.958 26.431 o
12 4 7 82.165 76.223 6.910 23.647 o
12 4 8 87.298 75.754 6.219 26.665 o
12 4 9 29.917 36.069 6.257 34.850 o
12 4 10 9.099 3.048 3.948 95.756 o
12 4 11 12.202 13.620 6.262 39.376 o
12 4 12 93.954 104.636 8.856 15.729 o
12 5 0 67.779 71.263 4.793 39.051 o
12 5 1 9.482 7.317 2.969 148.810 o
12 5 2 61.952 61.942 4.501 43.933 o
12 5 3 57.228 59.348 5.308 37.392 o
12 5 4 1.984 1.246 2.526 245.393 o
12 5 5 55.889 53.253 5.102 40.075 o
12 5 6 31.342 27.506 3.545 79.255 o
12 5 7 159.364 166.231 8.128 14.692 o
12 5 8 43.215 38.333 6.075 34.434 o
12 5 9 18.797 15.083 4.328 70.900 o
12 5 10 18.005 12.326 4.413 69.949 o
12 5 11 0.863 1.445 4.231 92.720 o
12 5 12 168.496 191.200 12.105 8.443 o
12 6 0 4.826 2.335 2.733 195.816 o
12 6 1 84.453 90.213 4.982 33.541 o
12 6 2 7.129 4.932 2.482 210.850 o
12 6 3 20.105 24.596 3.279 99.264 o
12 6 4 2.185 7.098 3.164 151.911 o
12 6 5 22.628 23.884 4.058 72.925 o
12 6 6 5.032 -0.579 2.367 256.960 o
12 6 7 216.423 228.745 11.533 8.408 o
12 6 8 155.859 150.595 8.895 13.444 o
12 6 9 11.388 17.749 4.807 62.485 o
12 6 10 1.260 -2.565 3.779 116.240 o
12 6 11 144.544 139.727 10.146 11.571 o
12 7 0 28.354 26.025 2.962 100.627 o
12 7 1 29.186 29.203 3.375 84.967 o
12 7 2 16.110 16.748 2.909 128.047 o
12 7 3 22.754 21.091 2.970 110.666 o
12 7 4 17.766 17.661 3.263 106.994 o
12 7 5 40.142 39.530 4.620 51.186 o
12 7 6 152.082 130.642 9.082 13.392 o
12 7 7 0.526 5.031 4.172 93.839 o
12 7 8 0.002 -1.071 4.278 92.240 o
12 7 9 52.058 41.715 7.013 26.631 o
12 7 10 0.297 -3.542 5.302 59.914 o
12 8 0 19.395 19.982 3.056 112.446 o
12 8 1 29.159 34.339 4.457 58.545 o
12 8 2 114.968 134.353 7.462 18.364 o
12 8 3 14.745 10.262 3.304 114.488 o
12 8 4 11.816 13.460 4.049 84.541 o
12 8 5 23.187 21.091 4.855 56.105 o
12 8 6 29.597 24.096 4.077 68.395 o
12 8 7 1.754 4.764 3.896 105.661 o
12 8 8 9.582 8.802 4.679 68.668 o
12 8 9 9.630 -0.434 4.500 76.389 o
12 9 0 69.338 75.482 6.253 28.093 o
12 9 1 106.970 96.075 6.620 22.659 o
12 9 2 42.455 53.938 5.473 38.837 o
12 9 3 116.079 131.244 9.689 12.981 o
12 9 4 15.655 24.872 5.698 44.555 o
12 9 5 11.338 11.344 5.244 54.848 o
12 9 6 29.599 24.088 4.712 55.791 o
12 9 7 0.539 -3.239 5.096 64.728 o
12 9 8 23.633 20.754 5.450 46.536 o
12 10 0 10.380 2.601 3.889 97.160 o
12 10 1 15.229 18.959 4.186 75.733 o
12 10 2 36.863 26.631 4.651 53.827 o
12 10 3 10.248 12.604 3.899 91.803 o
12 10 4 17.453 20.079 4.197 73.653 o
12 10 5 31.762 28.346 5.945 38.160 o
12 10 6 118.938 120.142 10.824 11.050 o
12 10 7 12.378 16.737 5.083 56.585 o
12 11 0 19.563 16.298 3.694 88.884 o
12 11 1 38.459 37.860 4.596 52.318 o
12 11 2 11.184 19.852 3.566 100.583 o
12 11 3 0.863 4.941 4.698 74.335 o
12 11 4 1.371 6.421 4.008 99.599 o
12 11 5 54.470 48.494 8.143 20.671 o
12 12 0 44.466 46.267 4.927 45.109 o
12 12 1 46.344 40.841 6.624 29.690 o
12 12 2 5.622 -0.063 6.616 37.632 o
12 12 3 21.563 12.278 5.074 54.303 o
13 0 0 4.014 19.896 4.659 69.211 o
13 0 2 263.317 236.537 10.171 9.257 o
13 0 4 290.722 278.034 13.014 6.516 o
13 0 6 9.490 5.527 5.246 56.500 o
13 0 8 63.890 66.119 18.705 4.576 o
13 0 10 12.912 7.821 8.728 21.255 o
13 1 0 100.092 104.494 5.088 30.135 o
13 1 1 0.001 1.862 2.147 352.472 o
13 1 2 144.627 146.927 7.581 16.684 o
13 1 3 136.861 132.256 7.050 18.702 o
13 1 4 0.991 2.494 2.607 233.628 o
13 1 5 603.838 589.358 18.352 3.121 o
13 1 6 17.541 16.401 3.271 107.780 o
13 1 7 26.794 25.459 4.357 63.398 o
13 1 8 15.678 26.833 6.280 37.467 o
13 1 9 0.006 0.545 3.952 107.692 o
13 1 10 0.000 -4.103 4.286 91.901 o
13 1 11 58.518 51.123 6.534 28.561 o
13 2 0 224.005 225.545 7.731 13.103 o
13 2 1 61.934 62.038 4.474 44.208 o
13 2 2 23.851 24.955 3.445 89.377 o
13 2 3 422.217 410.994 11.289 6.410 o
13 2 4 5.866 2.379 2.150 282.349 o
13 2 5 84.990 83.626 5.970 27.860 o
13 2 6 60.892 61.968 5.212 37.408 o
13 2 7 17.257 14.816 4.381 70.493 o
13 2 8 7.782 -3.654 6.955 33.853 o
13 2 9 0.592 0.009 3.606 128.705 o
13 2 10 3.807 -0.345 4.963 66.542 o
13 2 11 9.975 8.952 4.418 75.703 o
13 3 0 0.144 2.095 2.225 325.782 o
13 3 1 22.671 23.709 3.228 98.790 o
13 3 2 15.644 13.678 2.800 138.644 o
13 3 3 148.414 145.675 5.956 21.142 o
13 3 4 180.482 192.364 7.935 14.181 o
13 3 5 0.489 -0.475 2.412 285.611 o
13 3 6 1.240 -1.360 2.913 193.439 o
13 3 7 20.350 10.272 4.503 67.017 o
13 3 8 8.364 6.578 5.492 52.096 o
13 3 9 3.386 -2.831 3.599 124.097 o
13 3 10 1.831 4.118 3.622 121.746 o
13 3 11 1.348 0.182 3.711 120.174 o
13 4 0 0.303 -0.429 2.493 269.018 o
13 4 1 38.018 45.713 4.141 58.273 o
13 4 2 0.066 -1.469 2.265 328.248 o
13 4 3 100.803 110.404 5.699 26.645 o
13 4 4 63.909 63.468 6.467 27.886 o
13 4 5 50.805 58.915 5.272 38.860 o
13 4 6 122.040 133.913 6.797 20.129 o
13 4 7 101.340 96.305 7.755 18.821 o
13 4 8 90.733 86.286 6.872 22.934 o
13 4 9 31.505 32.108 5.082 48.181 o
13 4 10 57.421 55.544 5.748 33.989 o
13 4 11 1.963 11.230 10.263 15.808 o
13 5 0 69.430 76.969 5.020 36.415 o
13 5 1 120.425 110.348 6.274 22.730 o
13 5 2 116.313 108.885 6.216 23.272 o
13 5 3 49.218 40.712 4.353 51.970 o
13 5 4 0.002 -0.034 2.894 201.527 o
13 5 5 57.351 53.165 5.527 35.973 o
13 5 6 15.043 13.482 4.003 83.468 o
13 5 7 4.177 1.347 3.329 140.495 o
13 5 8 5.367 2.835 5.331 56.783 o
13 5 9 2.306 5.593 4.122 93.906 o
13 5 10 125.026 108.097 10.412 11.720 o
13 6 0 46.108 46.211 3.867 59.405 o
13 6 1 1.519 0.837 2.246 311.719 o
13 6 2 39.956 45.603 4.079 58.549 o
13 6 3 3.573 -0.876 2.905 184.998 o
13 6 4 5.322 5.724 3.431 126.472 o
13 6 5 74.686 66.217 6.806 25.024 o
13 6 6 139.951 140.246 8.140 15.587 o
13 6 7 6.246 10.237 3.793 101.867 o
13 6 8 73.765 71.108 6.744 25.225 o
13 6 9 29.520 33.704 5.709 40.608 o
13 7 0 65.324 63.068 4.479 43.272 o
13 7 1 7.182 4.422 2.586 198.758 o
13 7 2 28.759 23.847 3.290 90.305 o
13 7 3 0.029 -0.192 3.600 130.180 o
13 7 4 6.547 7.539 2.930 159.764 o
13 7 5 106.969 95.317 5.916 25.731 o
13 7 6 73.626 68.568 5.776 30.962 o
13 7 7 0.454 -3.277 3.277 155.875 o
13 7 8 0.852 1.077 3.976 104.994 o
13 7 9 1.568 3.647 4.787 71.621 o
13 8 0 52.096 40.093 4.329 51.486 o
13 8 1 85.495 84.075 6.171 26.716 o
13 8 2 0.671 -1.112 2.594 246.165 o
13 8 3 17.313 15.923 3.446 100.795 o
13 8 4 23.173 16.507 3.889 79.645 o
13 8 5 0.290 5.386 2.948 182.215 o
13 8 6 1.078 8.721 3.773 110.461 o
13 8 7 94.260 67.421 8.479 17.386 o
13 8 8 1.059 4.218 3.683 119.114 o
13 9 0 148.401 167.088 7.815 15.675 o
13 9 1 64.334 63.828 5.843 31.866 o
13 9 2 42.150 48.850 4.742 47.649 o
13 9 3 11.006 -1.562 3.148 140.327 o
13 9 4 17.498 18.525 3.773 87.017 o
13 9 5 0.912 3.220 3.852 110.137 o
13 9 6 3.615 -3.549 6.511 39.177 o
13 10 0 0.003 -2.204 3.129 172.401 o
13 10 1 1.565 3.193 3.092 166.036 o
13 10 2 5.826 8.052 5.806 47.409 o
13 10 3 0.254 -2.953 3.078 177.242 o
13 10 4 13.874 8.515 4.028 85.601 o
13 10 5 85.336 65.720 6.810 24.256 o
13 11 0 24.323 20.975 4.669 59.167 o
13 11 1 16.667 18.589 5.337 50.408 o
13 11 2 2.471 1.926 3.706 117.294 o
13 11 3 157.331 135.944 13.905 7.076 o
14 0 0 38.364 43.456 6.307 32.807 o
14 0 2 11.064 12.383 5.223 55.167 o
14 0 4 1300.090 1321.650 31.869 1.094 o
14 0 6 169.229 181.968 14.508 6.417 o
14 0 8 1.674 6.145 4.847 69.171 o
14 0 10 12.045 12.872 6.240 39.721 o
14 1 0 11.932 9.998 2.996 137.942 o
14 1 1 136.145 139.921 6.229 21.100 o
14 1 2 3.871 2.493 2.334 262.536 o
14 1 3 42.065 38.391 3.646 67.017 o
14 1 4 46.569 36.237 4.086 57.675 o
14 1 5 8.958 4.025 4.555 73.847 o
14 1 6 12.198 11.259 3.751 96.464 o
14 1 7 174.997 159.896 10.153 10.923 o
14 1 8 6.214 1.115 3.595 118.662 o
14 1 9 1.163 -3.798 3.798 115.229 o
14 1 10 11.356 11.135 4.258 78.935 o
14 2 0 35.968 42.424 4.799 49.468 o
14 2 1 102.027 105.461 7.411 19.730 o
14 2 2 111.756 118.633 7.284 19.399 o
14 2 3 39.829 41.324 4.661 50.426 o
14 2 4 17.805 17.709 4.026 79.050 o
14 2 5 5.654 11.100 3.916 96.518 o
14 2 6 27.747 27.876 7.081 28.998 o
14 2 7 0.386 5.670 11.840 11.988 o
14 2 8 0.081 -3.661 3.661 125.767 o
14 2 9 53.105 46.117 6.072 32.646 o
14 2 10 12.643 13.659 4.079 82.776 o
14 3 0 95.769 96.144 5.509 28.730 o
14 3 1 19.911 19.463 3.363 99.128 o
14 3 2 40.520 40.488 3.986 60.970 o
14 3 3 1.414 2.932 2.622 227.219 o
14 3 4 65.210 57.220 5.291 36.433 o
14 3 5 111.799 120.985 8.584 15.645 o
14 3 6 60.026 64.470 6.381 28.733 o
14 3 7 2.977 1.934 4.924 67.503 o
14 3 8 3.549 -1.537 6.733 36.680 o
14 3 9 13.281 11.858 5.627 47.736 o
14 4 0 42.563 40.054 3.987 60.176 o
14 4 1 33.707 21.677 3.444 82.400 o
14 4 2 6.318 7.794 2.936 159.468 o
14 4 3 23.804 15.036 3.251 101.584 o
14 4 4 84.310 86.632 7.042 22.596 o
14 4 5 0.140 -3.081 3.081 177.337 o
14 4 6 194.497 210.025 10.208 10.220 o
14 4 7 11.854 19.569 4.699 64.315 o
14 4 8 29.107 25.145 6.125 37.033 o
14 4 9 107.017 93.173 14.113 7.353 o
14 5 0 41.740 42.901 4.006 59.591 o
14 5 1 79.571 63.926 5.025 35.811 o
14 5 2 94.884 95.363 8.251 17.543 o
14 5 3 2.305 4.622 3.447 132.223 o
14 5 4 4.588 8.208 3.339 131.682 o
14 5 5 0.027 -0.907 2.848 207.910 o
14 5 6 42.139 38.968 6.575 30.578 o
14 5 7 0.609 2.284 4.832 71.274 o
14 5 8 0.502 6.482 4.452 82.177 o
14 6 0 55.730 49.630 5.001 41.458 o
14 6 1 2.808 10.404 3.277 137.516 o
14 6 2 1.500 3.259 2.580 232.548 o
14 6 3 62.547 53.169 5.145 38.474 o
14 6 4 112.508 108.584 8.320 16.499 o
14 6 5 8.308 8.058 3.367 123.149 o
14 6 6 0.550 0.884 4.037 102.368 o
14 6 7 40.670 31.560 6.377 32.701 o
14 6 8 112.487 89.748 9.320 14.303 o
14 7 0 100.432 88.270 7.407 20.237 o
14 7 1 51.407 51.703 4.392 49.150 o
14 7 2 23.136 22.954 3.725 82.106 o
14 7 3 88.398 86.829 5.984 27.323 o
14 7 4 7.402 10.659 3.941 93.873 o
14 7 5 44.600 46.871 4.895 45.380 o
14 7 6 19.585 21.773 4.602 62.370 o
14 7 7 1.982 12.234 4.352 82.356 o
14 8 0 32.122 31.309 4.377 59.408 o
14 8 1 2.347 1.154 3.002 176.282 o
14 8 2 2.433 -1.559 2.855 195.822 o
14 8 3 1.063 16.151 4.729 69.980 o
14 8 4 2.400 0.079 3.028 175.172 o
14 8 5 18.862 25.904 4.755 58.705 o
14 8 6 0.723 -3.825 3.825 114.292 o
14 9 0 5.813 15.998 4.074 87.681 o
14 9 1 0.622 -3.099 3.099 173.637 o
14 9 2 20.650 15.701 4.560 64.192 o
14 9 3 25.258 13.262 5.865 41.623 o
14 9 4 0.015 12.012 4.861 68.112 o
14 10 0 3.987 1.138 3.466 130.965 o
14 10 1 126.182 130.224 9.077 14.007 o
14 10 2 188.279 184.185 9.517 11.449 o
15 0 0 322.394 346.318 12.671 6.363 o
15 0 2 214.202 240.097 15.911 5.248 o
15 0 4 506.981 493.551 18.742 3.257 o
15 0 6 81.844 86.308 8.894 16.278 o
15 0 8 1.507 -1.743 5.912 47.902 o
15 1 0 9.721 3.720 2.780 169.534 o
15 1 1 1.221 4.643 2.640 220.660 o
15 1 2 15.507 14.227 3.271 112.105 o
15 1 3 6.249 0.534 2.608 209.596 o
15 1 4 1.520 3.424 2.967 179.099 o
15 1 5 71.988 64.826 5.968 30.102 o
15 1 6 94.912 98.887 7.979 18.313 o
15 1 7 18.914 12.913 6.029 40.934 o
15 1 8 15.724 10.373 8.406 22.597 o
15 2 0 5.248 2.897 3.069 157.636 o
15 2 1 1.680 0.528 2.644 229.291 o
15 2 2 15.973 11.827 4.286 74.723 o
15 2 3 36.171 20.938 3.778 72.441 o
15 2 4 14.022 8.249 3.006 134.713 o
15 2 5 4.434 6.110 3.356 132.873 o
15 2 6 102.900 97.159 9.328 14.431 o
15 2 7 2.244 -0.500 4.177 94.431 o
15 2 8 9.074 25.813 6.708 34.288 o
15 3 0 16.858 16.026 4.305 72.364 o
15 3 1 14.161 7.003 4.769 64.569 o
15 3 2 47.654 39.189 4.661 48.499 o
15 3 3 92.514 78.399 6.179 26.323 o
15 3 4 4.794 2.491 3.154 151.944 o
15 3 5 91.351 86.466 6.581 24.172 o
15 3 6 49.825 51.564 7.731 22.657 o
15 3 7 0.901 4.722 4.139 95.062 o
15 4 0 7.694 7.660 3.161 138.240 o
15 4 1 22.185 13.373 3.528 93.671 o
15 4 2 64.370 67.930 5.704 32.599 o
15 4 3 53.738 52.456 6.155 31.566 o
15 4 4 122.833 133.634 7.529 17.868 o
15 4 5 4.723 -0.306 3.597 121.912 o
15 4 6 40.069 40.877 6.156 33.996 o
15 4 7 33.059 17.323 10.469 14.345 o
15 5 0 10.076 12.807 4.100 84.468 o
15 5 1 0.898 -2.586 2.744 219.099 o
15 5 2 27.726 17.502 3.713 81.028 o
15 5 3 1.148 -1.997 3.463 138.248 o
15 5 4 85.607 78.267 6.730 24.171 o
15 5 5 51.872 43.339 7.393 24.470 o
15 5 6 126.526 119.335 9.032 14.226 o
15 6 0 192.100 201.322 8.259 13.216 o
15 6 1 13.014 14.310 3.557 102.053 o
15 6 2 3.829 2.059 3.187 152.200 o
15 6 3 2.591 9.680 3.699 111.734 o
15 6 4 26.375 19.110 4.176 69.234 o
15 6 5 66.643 63.412 5.912 31.144 o
15 7 0 40.040 37.285 4.280 56.811 o
15 7 1 39.719 26.655 4.312 58.457 o
15 7 2 5.577 12.123 3.801 101.143 o
15 7 3 122.257 95.251 7.221 19.661 o
15 7 4 4.805 1.974 6.208 42.567 o
15 8 0 2.670 4.062 4.135 93.756 o
15 8 1 2.693 4.963 3.460 130.223 o
15 8 2 1.936 -0.466 3.580 128.013 o
15 8 3 61.378 64.830 6.260 29.342 o
15 9 0 2.931 2.680 4.729 72.800 o
15 9 1 38.876 47.900 8.642 19.428 o
16 0 0 80.330 92.967 9.262 15.241 o
16 0 2 324.759 333.299 19.369 3.525 o
16 0 4 21.136 10.801 8.343 22.589 o
16 0 6 10.409 26.971 6.732 33.810 o
16 1 0 0.848 0.031 2.669 231.596 o
16 1 1 93.806 87.984 5.424 29.823 o
16 1 2 16.038 14.079 4.355 72.107 o
16 1 3 13.274 10.885 4.452 72.061 o
16 1 4 0.015 4.902 3.474 134.567 o
16 1 5 43.720 29.973 4.993 46.471 o
16 1 6 47.023 29.358 9.189 17.505 o
16 2 0 25.646 18.893 3.676 83.173 o
16 2 1 2.547 4.486 3.026 167.528 o
16 2 2 9.820 3.792 3.214 134.147 o
16 2 3 1.300 -1.527 5.902 48.118 o
16 2 4 11.545 10.244 3.818 94.924 o
16 2 5 25.829 34.200 5.617 42.351 o
16 2 6 58.687 41.662 14.348 7.625 o
16 3 0 83.981 74.020 5.726 29.841 o
16 3 1 87.793 75.268 6.637 24.563 o
16 3 2 104.136 94.995 8.915 15.420 o
16 3 3 59.203 57.862 5.814 33.090 o
16 3 4 1.081 1.895 4.468 82.942 o
16 3 5 10.759 4.109 5.902 45.261 o
16 4 0 10.399 0.968 2.973 154.422 o
16 4 1 11.826 10.155 3.652 101.750 o
16 4 2 28.167 31.077 5.735 40.820 o
16 4 3 14.720 11.035 6.665 34.934 o
16 4 4 54.703 44.888 5.487 37.399 o
16 4 5 37.564 43.237 10.542 13.766 o
16 5 0 0.093 1.983 3.448 139.571 o
16 5 1 1.908 5.746 3.057 164.500 o
16 5 2 0.105 -3.001 3.668 125.286 o
16 5 3 25.200 32.165 6.081 37.537 o
16 5 4 52.858 43.046 5.248 40.162 o
16 6 0 57.408 52.090 7.770 22.019 o
16 6 1 0.137 2.561 4.785 72.864 o
16 6 2 14.797 5.609 4.282 77.710 o
16 6 3 3.677 -4.615 8.038 25.841 o
16 7 0 18.294 16.810 4.406 68.723 o
16 7 1 51.257 41.080 5.129 41.910 o
17 0 0 166.964 183.687 10.380 10.548 o
17 0 2 4.077 8.733 16.102 6.470 o
17 1 0 48.569 40.597 4.291 53.070 o
17 1 1 18.008 10.222 4.866 60.003 o
17 1 2 4.176 11.283 5.059 61.413 o
17 1 3 1.793 3.166 3.869 108.062 o
17 2 0 87.336 82.723 6.123 26.869 o
17 2 1 41.656 38.963 4.849 47.696 o
17 2 2 15.972 14.014 3.890 86.298 o
17 2 3 6.939 1.700 10.203 15.985 o
17 3 0 10.610 17.474 4.291 76.242 o
17 3 1 3.219 0.052 2.954 180.596 o
17 3 2 4.332 12.275 4.808 67.158 o
17 4 0 17.790 22.691 5.287 50.269 o
17 4 1 48.042 45.386 8.502 19.616 o
17 5 0 10.977 11.672 4.483 72.350 o
